# Supplementary material for: A genome-wide association study using Myanmar indica diversity panel reveals a significant genomic region associated with heading date in rice
Source: Breed Sci. 2024 Dec 4;74(5):415–26. doi: 10.1270/jsbbs.23083 (PMC11780332; doi:10.1270/jsbbs.23083)
Supplement: Supplementary file 2 — Supplemental Tables [file 74_415_s2.xlsx]

## Sheet: Table S1
	Supplemental Table 1. Indel marker lists for the QTL confirmation
	Marker name	Chr	Position (bp)	Forward primer	Reverse primer	Product size in Nipponbare (bp)	Reference allele	Alternative allele	Remark
	QINDEL13	3	30410066	CCCTAGGCCCGCTAGTAAAA	TGCCTCGTTGGTAAAAATCA	143	T	TCCCTCTTTAGA	MTA3 region
	QINDEL446	3	30953630	CCAATTCTTGACCCTGCCTG	ACAAATGGACTTCGCACAGA	146	GACGGAACAGATC	G	MTA3 region
	QINDEL447	3	31332040	CCTTGATCCTCGCCAATTCG	AAAGGGATCGGTTAGTGGCA	143	CAGAATTCCATA	C	MTA3 region

## Sheet: TableS2
	Supplemental Table 2. Days to heading of MIDP in the monsoon seasons in 2019 and 2020.
	Accession no.	Cultivar name	Accession no.	Region	Latitude	Longitude	Region code	DTH in 2019	DTH in 2020	Average
	CC1	Paw San Hmwe	178	Yangon	NA	NA	DR	98.625	95.875	97.25
	CC10	Na Bya Sann	621	Sagaing	24.34	94.79	DR	96.25	96.5	96.375
	CC100	Boke Thwin Phyu	6451	Rakhine	20.37	93	WCR	80.125	82.5	81.3125
	CC105	Khao Sai	6494	Shan N	22.56	97.03	EMR	93.5	95.875	94.6875
	CC106	Japan Ni	7034	Rakhine	20.86	92.98	WCR	77.5	84.625	81.0625
	CC11	Mine Taung	660	Sagaing	NA	NA	CDZ	90.375	92.25	91.3125
	CC116	Kauk Hnyin Net	7443	Kayah	19.52	97.11	EMR	101.714	98.25	99.9821
	CC12	Htaw Patt Sein	1003	DAR	NA	NA	CDZ	91.25	95.25	93.25
	CC123	Hwon Yin	7807	Chin	22.74	93.58	NMR	80.25	83.5	81.875
	CC125	China 29	7845	Kachin	24.26	97.35	NMR	87.75	88.125	87.9375
	CC126	Ywat Oat Kauk Hnyin	7885	Tanintharyi	13.87	98.26	ECR	94.625	85.75	90.1875
	CC13	Sit Pwa	1063	Yangon	NA	NA	DR	120.25	118.25	119.25
	CC130	Kauk Hla Te Thi	7931	Kayin	22.7	93.46	EMR	92.6667	91.125	91.8958
	CC131	Bu Ei Law	7933	Kayah	19.8	97.2	WMR	74.25	90.375	82.3125
	CC132	Mar Thu	7971	Chin	22.94	93.68	NMR	87.5	88.25	87.875
	CC139	Khauk Mwe Hnaung	8570	Shan	22.34	96.8	EMR	83.625	83.5	83.5625
	CC14	Kauk Yin Phyu	1351	Kachin	24.23	96.76	NMR	91.25	93.125	92.1875
	CC142	Ku Taung Myo Tun	24	Mon	NA	NA	ECR	89.125	91.75	90.4375
	CC143	Shwe Dinga	770	Bago	18.64	95.35	DR	121.75	118.75	120.25
	CC144	Kauk Hnyin	3671	Shan S	20.55	96.56	EMR	82.25	88	85.125
	CC145	Ant paw	7233	Sagaing	23.03	95.32	CDZ	87.75	87.875	87.8125
	CC146	Sa Bong Thau	8015	Chin	22.74	93.58	NMR	91.75	90.375	91.0625
	CC147	Oat Kyai (B)	8027	Shan S	20.63	96.57	EMR	92.5	91.125	91.8125
	CC15	Maung Galay	1586	Mandalay	NA	NA	CDZ	95	92	93.5
	CC151	Lai Fang	8504	Chin	22.77	93.57	WMR	88.625	90	89.3125
	CC152	Pinto	8505	Tanintharyi	13.87	98.26	ECR	78.375	109.125	93.75
	CC153	Du Htung	8506	Chin	NA	NA	WMR	93	94.75	93.875
	CC158	Kari Let Yone	8740	Rakhine	20.28	92.85	WCR	90.375	91.375	90.875
	CC163	Kauk Hnyin Phyu	8805	Sagaing	NA	NA	CDZ	103.25	96.625	99.9375
	CC164	Bul Mashal	8807	Kachin	27.42	97.38	NMR	87.5	86.375	86.9375
	CC166	Khao Pyi Seng	8859	Shan N	23.53	97.92	EMR	88.25	90.75	89.5
	CC167	Khao Ho Mon (China 249)	8864	Shan S	24.09	98.07	EMR	73	73.125	73.0625
	CC17	Sae Ti Eine	9022	Rakhine	18.48	94.33	WCR	84.5	86.125	85.3125
	CC170	Shwe Att	8882	Magway	22.17	94.13	CDZ	93.75	92.5	93.125
	CC171	Byit Thar	8885	Chin	21.39	93.95	NMR	89.5	89.625	89.5625
	CC172	Taung O Nu (Ashay)	8886	Chin	21.39	93.95	WMR	84.375	90	87.1875
	CC176	Muyinn Saba	10127	Mandalay	NA	NA	CDZ	88.875	89.7143	89.2946
	CC178	Fang (Mang buh)	10219	Chin	22.93	93.67	WMR	92.5	91.25	91.875
	CC184	Oat Pho-3	8	Yangon	NA	NA	DR	111.75	109.125	110.438
	CC189	Thon Hnan Pwa	418	Bago	16.54	94.89	DR	120.375	117.375	118.875
	CC19	Chi Nyo	2214	DAR	NA	NA	CDZ	117.625	115.5	116.562
	CC192	Maung Pha Lo	607	Yangon	NA	NA	DR	104.875	104.625	104.75
	CC193	Khao Kan	935	Shan S	20.93	97.56	EMR	95.25	99.625	97.4375
	CC195	Kywe Kye Kare	982	Mon	NA	NA	ECR	121.5	119.125	120.312
	CC197	Pho Kaw Gyi	1088	Yangon	NA	NA	DR	123.125	119.875	121.5
	CC198	Innma Ye Baw	1089	Bago	NA	NA	DR	119	118.25	118.625
	CC199	Yan Gon Nga Cheik	1093	Yangon	NA	NA	DR	103.375	97.75	100.562
	CC20	Mon Chee Sa Ba	2219	DAR	NA	NA	CDZ	76.75	80.125	78.4375
	CC202	Ban Gauk Nga Sein	1141	Yangon	NA	NA	DR	135.25	137.5	136.375
	CC204	Dawe Phyu	1211	Mon	NA	NA	ECR	115	114.25	114.625
	CC206	Pa Din Thu Ma	1228	Yangon	NA	NA	DR	113.375	93.125	103.25
	CC208	Ma Kauk Hmwe	1400	Sagaing	23.88	95.67	CDZ	109.25	105.125	107.188
	CC211	Kyathaung Hmwe	1411	Bago	18.91	95.22	DR	115.125	113.125	114.125
	CC212	Shwe Kyi Tauk	1445	Shan N	NA	NA	EMR	126.25	131.875	129.062
	CC215	Balu Gyun Nga Sein	1499	Ayeyarwady	16.54	94.89	DR	122.25	121.375	121.812
	CC217	Pegu Gyi	1537	Bago	NA	NA	DR	126.75	128.25	127.5
	CC22	Khao Phar	2273	Shan	19.86	97	EMR	101.25	100.5	100.875
	CC221	Shwe War Tun	1663	Yangon	NA	NA	DR	110.25	111.25	110.75
	CC223	Kauk Hnyin	1928	Yangon	16.45	96.01	DR	120.625	121.875	121.25
	CC224	Ya Gyaw	1939	Bago	NA	NA	DR	108.75	106.75	107.75
	CC23	Ni Ka Re San Pyu	2280	Rakhine	NA	NA	WCR	95	104.875	99.9375
	CC230	Thet Lat Nga Kyauk	2452	Ayeyarwady	16.54	94.89	DR	120.625	123.333	121.979
	CC231	Wet Si Pyu	2486	Sagaing	22.61	95.7	CDZ	127.375	129.75	128.562
	CC232	Hmawbi Nga Kywe	2495	Bago	NA	NA	DR	130.375	132	131.188
	CC235	Myaung Mya	2516	Ayeyarwady	16.54	94.89	DR	135.625	139.375	137.5
	CC236	Ya Gyaw Taung Pyan	2582	Ayeyarwady	17.69	95.33	DR	127.75	128.75	128.25
	CC237	Phut U	2585	DAR	NA	NA	CDZ	121	119	120
	CC239	Kyar Si Kauk Hnyin	2687	Tanintharyi	14.27	98.06	ECR	122.125	119.875	121
	CC24	Mai Saw	2286	Sagaing	22.22	95.1	CDZ	103.375	101.25	102.312
	CC240	Shwe Thwe Tun	2760	Yangon	NA	NA	DR	120.125	117.143	118.634
	CC242	Kaoh Saing	2929	Shan E	NA	NA	EMR	109.5	111.5	110.5
	CC244	Moe Thee Myo	2988	DAR	NA	NA	CDZ	113.375	113.5	113.438
	CC248	In Gyin (A)	3161	Magway	NA	NA	CDZ	107.429	105.875	106.652
	CC25	Pyaung Gya Gyi	2287	DAR	NA	NA	CDZ	98	98	98
	CC257	Kauk Hnyin Ah Phyu	8369	Mon	16.36	97.55	ECR	119.375	118.25	118.812
	CC259	Khao Pin Lain	2649	DAR	NA	NA	CDZ	121.75	122.25	122
	CC26	Balu Swe	2288	Kachin	24.82	96.34	NMR	98.25	97.875	98.0625
	CC262	Tha Zin Tan	1838	Yangon	17.16	96	DR	113.75	110.25	112
	CC264	Chay ni (late)	7235	Kayin	NA	NA	EMR	120	118	119
	CC265	Taung Hteik Pan	7299	Magway	22.17	94.13	CDZ	112.375	111.125	111.75
	CC268	Kaing Saba	7382	Kayin	16.05	98.13	EMR	129.5	129.75	129.625
	CC270	Ma Kye Kye	8476	Tanintharyi	14.27	98.06	ECR	114.75	114.375	114.562
	CC271	Thone Hnan Saba	8493	Tanintharyi	13.87	98.26	ECR	109.625	108.875	109.25
	CC273	Pauk War (Kauk Hnyin)	8625	Rakhine	20.86	92.98	WCR	117.625	116.875	117.25
	CC274	Myo Raw (Wan Me)	8628	Rakhine	20.86	92.98	WCR	118	116.25	117.125
	CC275	Kywat Shay	8650	Rakhine	20.67	93.2	WCR	121.625	120	120.812
	CC28	Phichenam	2531	Kachin	27.42	97.38	NMR	99.25	95.25	97.25
	CC280	Kauk Hnyin	8703	Magway	20.37	95.39	CDZ	112.75	112.75	112.75
	CC283	Nga Cheik (Myaungmya)	8716	Ayeyarwady	16.54	94.89	DR	118.375	117.875	118.125
	CC286	Shan Ma Yin	8745	Mandalay	NA	NA	CDZ	115.125	114.5	114.812
	CC287	Palae Thwe	8756	Tanintharyi	13.87	98.26	ECR	119.625	117	118.312
	CC288	Shwe Yaung Htun	8772	Tanintharyi	12.57	98.63	ECR	112	112.5	112.25
	CC289	Mang Nuai Thau	8784	Chin	22.77	93.57	WMR	124.375	124.625	124.5
	CC291	Hlae Oo Khwe	8800	Ayeyarwady	NA	NA	DR	108.625	107.5	108.062
	CC292	Mee Tauk	8801	Ayeyarwady	NA	NA	DR	122.375	NA	122.375
	CC299	Sa O Me	8917	NA	NA	NA	NA	112	113	112.5
	CC3	Ant Baw	464	Rakhine	20.3	92.82	WCR	107.625	107.5	107.562
	CC30	Thia Rall	2798	Chin	NA	NA	WMR	94	94.375	94.1875
	CC300	Tan Kang	8939	Chin	23.4	93.65	WMR	121.125	123.625	122.375
	CC304	Chan Nyeing	9013	Mandalay	19.66	96.11	CDZ	120.875	118.75	119.812
	CC306	Ayeyarmin	9033	Mandalay	21.73	96.13	CDZ	117.25	119.125	118.188
	CC307	Du Ya Boe	9142	Mandalay	20.44	96.14	CDZ	119	116.875	117.938
	CC308	Nga Pyar Gyi	9143	Mandalay	20.44	96.14	CDZ	118.5	122	120.25
	CC309	Saba (Unknown)	9156	NA	NA	NA	NA	122	122	122
	CC310	Kauk Hnyin Hmwe	9172	Mandalay	NA	NA	CDZ	112	111.25	111.625
	CC312	Kauk	9922	Mandalay	21.73	96.13	CDZ	125.625	123.875	124.75
	CC313	Saba Minn	9928	Mandalay	21.43	95.66	CDZ	109	108.75	108.875
	CC314	Shwe Ta Sote Yoe Ni	9977	Nay Pyi Taw	19.54	96.25	CDZ	132.5	135.5	134
	CC316	Kyauk Yway (Thekone)	10017	Bago	18.64	95.35	DR	115.875	115.375	115.625
	CC318	Sin Ku	10123	Bago	17.81	95.76	DR	117.25	118.5	117.875
	CC319	Kauk Hynin	10137	Mandalay	20.86	95.16	CDZ	111.125	109.625	110.375
	CC320	Kauk Hnyin	10163	Mon	NA	NA	ECR	109.625	107.75	108.688
	CC321	Yar Pyae	10196	Bago	NA	NA	DR	116	117	116.5
	CC324	Byat	10535	Kachin	NA	NA	NMR	112.375	109.75	111.062
	CC326	Innma Kywe Kyae	10936	Bago	NA	NA	DR	118.75	118.875	118.812
	CC33	Naung Htu Phyu	2982	Kachin	NA	NA	NMR	92	93.625	92.8125
	CC331	Duyabo	10959	Mandalay	NA	NA	CDZ	119.375	119.5	119.438
	CC333	Rakhaing Pho	83	Yangon	NA	NA	DR	104.5	104	104.25
	CC336	Chin Kauk Hnyin	236	Sagaing	24.35	94.79	CDZ	95	94.375	94.6875
	CC34	Nga Sein	3003	Mandalay	NA	NA	CDZ	96.25	93.375	94.8125
	CC341	Thawt Gyi	657	Sagaing	24.22	94.3	CDZ	100.875	113.625	107.25
	CC342	Phi Zin	663	Tanintharyi	12.57	98.63	ECR	106.875	107.125	107
	CC346	Kyaw Khaw	728	Kachin	24.26	97.35	NMR	99.375	104.625	102
	CC347	Khao Man Nain	759	Shan N	22.34	96.8	EMR	90	90.875	90.4375
	CC35	Sein Wine Yin	3182	DAR	NA	NA	CDZ	95.75	94	94.875
	CC351	Shut Mee	863	Kayin	16.95	97.67	EMR	111.5	111.125	111.312
	CC352	Padan Nga Sein	921	Yangon	NA	NA	DR	135.286	132.625	133.955
	CC354	Kywet Thwa	973	Yangon	NA	NA	DR	137.125	139.5	138.312
	CC355	Yoe Sein	1005	Yangon	NA	NA	DR	131.75	132.75	132.25
	CC36	Duh Thim	3616	Chin	NA	NA	WMR	91.625	96.625	94.125
	CC360	Nga Shink Thway	1092	Yangon	NA	NA	DR	108.75	107.5	108.125
	CC361	Ka Lei	1107	Yangon	NA	NA	DR	117.125	115.375	116.25
	CC364	Pa Laung Kyar	1331	Sagaing	23.21	94.3	CDZ	102.125	97.25	99.6875
	CC365	Khao Khaw La	1368	Shan E	21.29	99.61	EMR	109.25	103.5	106.375
	CC367	Sein Ti Saba	1404	Kachin	24.23	96.76	NMR	103.125	100	101.562
	CC368	Kauk Hnyin Nga Cheik	1419	Magway	NA	NA	CDZ	110.25	105.375	107.812
	CC37	Khao Hngo	3629	Shan	22.55	97.03	EMR	94.5	93	93.75
	CC370	Nga Gyin Swe	1470	Sagaing	24.34	94.79	CDZ	108	101.875	104.938
	CC371	Yat Sauk	1486	Shan	20.81	97.18	EMR	99.125	98.875	99
	CC373	Ly Mee	1633	Tanintharyi	NA	NA	ECR	100.625	98	99.3125
	CC374	Ywet Thay Gyi	1715	Mandalay	NA	NA	CDZ	103.5	101.625	102.562
	CC375	Bamaw Pyan	1718	Kachin	NA	NA	NMR	103.875	102.75	103.312
	CC376	Mya Wut Yee	1768	Kayin	NA	NA	EMR	98.75	102.625	100.688
	CC377	Ani Pyu Lar	1778	Rakhine	NA	NA	WCR	99.25	97.25	98.25
	CC378	Shwe Nan Gyi	1779	NA	NA	NA	NA	99	98	98.5
	CC379	Mauk Kon Gyi Zein	1781	Kachin	24.83	96.36	NMR	98.375	97.625	98
	CC38	Lung Ding Thau	3634	Chin	22.94	93.68	WMR	NA	82.625	82.625
	CC382	Kywe Phyu Saw	2015	Kachin	24.23	96.76	NMR	104.5	97.875	101.188
	CC383	Khat Cho-2	2023	Kachin	25.53	97.34	NMR	109.75	107.875	108.812
	CC386	Ngwe Bya Gyi Kauk Hnyin Net	2038	Sagaing	23.8	95.67	CDZ	102.75	103.75	103.25
	CC388	Be Tu Pha Yo	2048	Kayin	NA	NA	EMR	97	93	95
	CC389	Lieual	2062	Sagaing	NA	NA	CDZ	102	105	103.5
	CC395	Det Kwa	2386	Rakhine	NA	NA	WCR	113	112.625	112.812
	CC396	Khao Ma Phoot	2524	Shan	22.84	96.75	EMR	114	112.875	113.438
	CC400	Byat Kauk Hnyin	2842	Mandalay	NA	NA	CDZ	86.75	87	86.875
	CC401	Khauk Nan Swan	3023	Shan	NA	NA	EMR	94.2857	102.5	98.3929
	CC402	San Hmwe	3080	DAR	NA	NA	CDZ	121.25	121.375	121.312
	CC403	Khauk Hauk	3099	Shan	NA	NA	EMR	NA	106.125	106.125
	CC406	Rakhaing Thu Ma	3223	Rakhine	NA	NA	WCR	105.5	105.375	105.438
	CC411	Gesma	3737	Chin	NA	NA	WMR	102	103.625	102.812
	CC415	Kayin Gyi	5746	Tanintharyi	NA	NA	ECR	109.625	106.5	108.062
	CC417	Ck Khwa	5862	Tanintharyi	13.87	98.26	ECR	NA	103	103
	CC418	Ye Pyar Nga Cheik	5870	Sagaing	NA	NA	CDZ	103.875	100.125	102
	CC421	Khao Note Tit Own	5926	Yangon	NA	NA	DR	105.5	99.125	102.312
	CC422	Kyun Shwe War	5958	DAR	NA	NA	CDZ	103.75	102.25	103
	CC423	Lone Pu	5964	Shan	NA	NA	EMR	115.125	114.5	114.812
	CC426	Ton Jan	6124	Kachin	26.45	96.68	NMR	101.25	104.143	102.696
	CC427	Hay Wun Dar	6155	Rakhine	20.67	93.2	WCR	106.875	107.75	107.312
	CC430	La Tha	6248	NA	NA	NA	NA	100	NA	100
	CC431	Sabanet	6294	Magway	NA	NA	CDZ	92	91.125	91.5625
	CC434	Phyine Zin Phyu	6416	Rakhine	20.88	92.44	WCR	NA	106.875	106.875
	CC435	Phyine Zin Ni	6417	Rakhine	20.88	92.44	WCR	118.286	118.833	118.56
	CC436	Let To Ri	7048	Rakhine	20.52	92.74	WCR	88	92.25	90.125
	CC437	Bote Taloke	7304	Kayah	NA	NA	EMR	99	96	97.5
	CC439	Cheik Kauk Hnyin	7444	Kayah	19.54	97.14	EMR	100.875	95.625	98.25
	CC442	Kauk Hnyin ( white)	7836	Kachin	24.26	97.35	NMR	98.125	100.75	99.4375
	CC444	Kauk Hnyin Me	8365	Mon	16.22	97.7	ECR	98.75	98.875	98.8125
	CC445	Kauk Hnyin Nga Cheik	8377	Shan N	22.66	97.32	EMR	93.375	91.5	92.4375
	CC450	Khao Li Pon	2206	Shan	20.8	98.03	EMR	89.75	92	90.875
	CC456	Bu Me Me Phwa-2	8475	Shan	NA	NA	EMR	NA	NA	NA
	CC458	Kyun Shwe War	8712	Tanintharyi	12.57	98.63	ECR	106.625	107	106.812
	CC459	Soke Phwa	8822	Ayeyarwady	17.06	95.64	DR	109.625	107.625	108.625
	CC46	Kauk Hnyin Me	3670	Shan	22.34	96.8	EMR	93.125	95.5	94.3125
	CC460	Kauk Hnyin Yin (Myaungmya)	8829	Ayeyarwady	16.54	94.89	DR	102.625	105.875	104.25
	CC461	King Bwee (A Thay)	8837	Chin	21.34	92.84	WMR	107.75	107.875	107.812
	CC463	Ma Ma Lay Saba	8894	Tanintharyi	13.87	98.26	ECR	103	101.875	102.438
	CC468	Kauk Hnyin	9141	Kachin	25.62	97.6	NMR	102.429	104	103.214
	CC469	Kyaung Ngo	9152	Magway	22.17	94.13	CDZ	98.375	98.25	98.3125
	CC47	Kauk Hnyin	3672	Shan S	NA	NA	EMR	79.375	84.75	82.0625
	CC473	Khao Phar Phaint	10101	Shan E	21.4	99.63	EMR	98.1429	99.5	98.8214
	CC475	Naw Che	10182	Mandalay	19.75	96.2	CDZ	95.5	97.875	96.6875
	CC477	Matho	10197	Chin	22.93	93.67	WMR	97	94.75	95.875
	CC48	Khao Ann	3676	Shan S	20.17	97.25	EMR	NA	95.875	95.875
	CC483	Nagayar	10983	Mon	NA	NA	ECR	104.125	103.75	103.938
	CC484	Hauk Pee Sai	10990	Kachin	26.4	96.71	NMR	102.625	99.625	101.125
	CC485	Khao Mit Nwe( Khao Per Won)	10994	Shan E	21.4	99.63	EMR	79.625	83	81.3125
	CC49	Yway	3677	Shan S	NA	NA	EMR	91	98.125	94.5625
	CC490	Kyar Ama Gyi	439	Kayin	17.14	97.82	EMR	115.25	112.375	113.812
	CC491	Khaw Pae Ni	581	Shan	NA	NA	EMR	104.25	99	101.625
	CC492	Taung Yoe Nga Cheik	1126	Shan	NA	NA	EMR	92.375	90.75	91.5625
	CC493	Kauk Hnyin	1594	Magway	20.18	94.87	CDZ	93.75	93.625	93.6875
	CC494	Kauk Hnyin Hnit	1688	DAR	NA	NA	CDZ	91.875	90.625	91.25
	CC499	Chin Mee Shay	714	Chin	NA	NA	WMR	100.25	103.625	101.938
	CC500	Thet Yin Ka La Gyi	2293	Sagaing	NA	NA	CDZ	113.5	112.625	113.062
	CC505	Kywe Lan	2666	Sagaing	24.91	94.95	CDZ	124.25	126	125.125
	CC508	Taung Htate Pan	5956	Sagaing	NA	NA	CDZ	111.25	111	111.125
	CC509	Eka Ye Saba	5960	Yangon	NA	NA	DR	100.75	100.75	100.75
	CC512	War Phyu	7022	Kachin	NA	NA	NMR	105.125	99.1667	102.146
	CC513	Kauk Yin	7829	Magway	21.74	94.11	CDZ	120	116.375	118.188
	CC515	Gwa	653	Yangon	NA	NA	DR	107.75	104	105.875
	CC516	Kauk Thwe Mee Shay	1514	Magway	NA	NA	CDZ	109.125	110.75	109.938
	CC517	Law Thaw Gyi	1960	Mon	16.22	97.7	ECR	130.25	132	131.125
	CC523	Shwe War Kauk Hnyin	3310	Yangon	NA	NA	DR	123.25	122.875	123.062
	CC525	Mya Sein	5879	Tue	NA	NA	NA	118.5	118.875	118.688
	CC528	Kywet Chay Sa Ba	7019	Rakhine	20.87	92.98	WCR	112.375	112.875	112.625
	CC529	Nga Kyein Thee	7921	Rakhine	20.36	93.02	WCR	103.75	103.125	103.438
	CC53	Biak Mang	3735	Chin	22.7	93.46	WMR	98.625	99.625	99.125
	CC530	Wet Si Phyu	8353	Mon	15.96	97.75	ECR	118.125	117.375	117.75
	CC56	Cal Thau	3742	Chin	NA	NA	WMR	97.375	101.375	99.375
	CC57	Khao San Gyi	3751	Shan S	20.81	97.18	EMR	98.375	89.75	94.0625
	CC58	Khao Note Kin	3758	Shan S	NA	NA	EMR	97.875	98.125	98
	CC59	Sa Ka Lay	3764	Shan S	NA	NA	EMR	95.25	96.875	96.0625
	CC6	Kauk Hnyin War	533	Sagaing	23.25	94.3	CDZ	103.875	101.429	102.652
	CC61	Ywe	5731	Shan S	NA	NA	EMR	86.5	90.5	88.5
	CC63	Khao Nyo	5783	Shan S	NA	NA	EMR	85	87	86
	CC65	Khao Pee Saing	5808	Shan	20.93	97.56	EMR	89.375	92.375	90.875
	CC66	Khao Khan Pu	5841	Shan S	20.93	97.56	EMR	98.5	93.375	95.9375
	CC67	Ma Kaw La	5850	Shan S	20.93	97.56	EMR	NA	97.625	97.625
	CC68	San Senn	5872	Chin	21.39	93.95	WMR	94	92.875	93.4375
	CC7	Nga Bya Gyi	563	Sagaing	24.34	94.79	CDZ	107	103.25	105.125
	CC71	Khao Lan Kan	5940	Shan	NA	NA	EMR	88.25	89.875	89.0625
	CC73	Khao Swos	6015	Shan N	22.55	97.03	EMR	80.5714	84.125	82.3482
	CC75	Kauk Hnyin Saba	6078	Shan N	22.34	96.8	EMR	94	100.833	97.4167
	CC76	Kauk Hnyin Saba	6080	Shan S	22.34	96.8	EMR	92.875	95	93.9375
	CC79	Hay Wun Dar	6098	Rakhine	20.61	93.19	WCR	80.1429	83.625	81.8839
	CC8	Nar Tha Pu	569	Sagaing	23.25	94.3	CDZ	110.125	110.5	110.312
	CC81	Khao Te	6106	Shan N	22.55	97.03	EMR	NA	79	79
	CC82	Kauk Hnyin Nga Cheik	6123	Kachin	26.45	96.68	NMR	98.5	100	99.25
	CC83	Khao Khin Phut	6161	Shan S	20.81	97.18	EMR	96.3333	92.875	94.6042
	CC85	Gwa To	6187	Kachin	24.83	96.36	NMR	86.375	92.125	89.25
	CC87	Saya Lay	6223	Shan S	20.94	96.66	EMR	88.25	88.875	88.5625
	CC89	Bu Pa Yaung	6260	Shan S	20.81	97.04	EMR	94.375	90.5	92.4375
	CC9	Naw Phee	586	Kayin	19.03	96.58	EMR	111.25	111.25	111.25
	CC92	Kauk Hnyin Me	6273	Shan S	NA	NA	EMR	95	92.625	93.8125
	CC94	Shwe War Yin	6287	Yangon	NA	NA	DR	94.5	93.625	94.0625
	CC95	Kauk Hnyin Me	6314	Shan	20.81	97.18	EMR	93.4286	95.375	94.4018
	CC96	Arshawarli	6418	Rakhine	20.84	92.37	WCR	89.25	90.5	89.875
	CC98	Kauk Chein	6422	Shan N	22.55	97.03	EMR	93.25	96.125	94.6875
	CC99	Khao Sung Hung Yao	6429	Shan S	20.17	97.25	EMR	94.125	91	92.5625
	IMY	Inma Ye Baw		Thegone	NA	NA	DR	122	122	122

## Sheet: TableS3
Supplemental Table 3. Significant SNPs associated with days to heading detected in Myanmar indica diversity panel using genomic best linear unbiased prediction (gBLUP)
Year	Chr.	LD block region (bp)	Peak position (bp)	-log10(p)	Major/minor allelea	Homozygote for major allele		Homozygote for minor allele		Average DTH by allele	Known locus
						No. of Acc.	Ave. DTH	No. of Acc.	Ave. DTH
2019	3	31,006,150 ̶ 31,311,258	31113473	10.55	T/C	116	94.46	107	113.94	-19.48	PHYC
2020	3	31,006,150 ̶ 31,311,258	31113473	12.73	T/C	116	95.6	107	113.55	-17.95	PHYC
Two years	3	31,006,150 ̶ 31,311,258	31113473	11.06	T/C	116	94.98	107	113.21	-18.23	PHYC
a Reference and alternative alleles based on Nipponbare reference sequence.

## Sheet: TableS4
	Supplemental Table 4. Annotated genes in the LD region of MTA3 on Os-Nipponbare-Reference-IRGSP-1.0 genome in the RAP-DB.
	Locus ID	MSU ID	Gene symbol	Gene name	Candidate class a	Transcript ID	Description	Functional domain (InterPro)	Expression (TENOR)
									Flag leaf; before heading	Flag leaf; after heading
	Os03g0752100	LOC_Os03g54084	PHYC, OsPHYC, OsPHYCa, OsPHYCb, OsLHD3	PHYTOCHROME C	A	Os03t0752100-01	Phytochrome C.Control of deetiolation and flowering, Photoperception of continuous far-red light	PAS domain (IPR000014) Phytochrome (IPR001294) GAF domain (IPR003018) Histidine kinase/HSP90-like ATPase (IPR003594) Signal transduction histidine kinase, dimerisation/phosphoacceptor domain (IPR003661) Histidine kinase domain (IPR005467) Phytochrome A/B/C/D/E (IPR012129) Phytochrome, central region (IPR013515) Phytochrome chromophore binding site (IPR013516) PAS fold-2 (IPR013654) PAS fold (IPR0…	85.1732	66.2677
	Os03g0752200	LOC_Os03g54091	OsSPO11-1, OsTOP6A1	topoisomerase 6 subunit A1	C	Os03t0752200-01	Homolog of a subunit of archaebacterial topoisomerase VIA, Homologous chromosomes pairing and crossover formation during meiosis	Spo11/DNA topoisomerase VI subunit A (IPR002815) Meiotic recombination, Spo11 (IPR013048) Spo11/DNA topoisomerase VI, subunit A, N-terminal (IPR013049) Topoisomerase 6 subunit A/Spo11, TOPRIM domain (IPR034136) Spo11/DNA topoisomerase VI subunit A superfamily (IPR036078) Winged helix-like DNA-binding domain superfamily (IPR036388)	3.81019	4.35544
	Os03g0752300	LOC_Os03g54100	TPKA, TPKa, OsTPKa	TWO-PORE K+ CHANNEL A, two-pore K+ channel a	C	Os03t0752300-01	Two-pore K+ channel family protein, K+ homeostasis	EF-hand domain (IPR002048) Two pore domain potassium channel (IPR003280) EF-hand domain pair (IPR011992) Potassium channel domain (IPR013099) EF-Hand 1, calcium-binding site (IPR018247)	10.9085	10.8325
	Os03g0752400	None			D	Os03t0752400-00	Hypothetical conserved gene	None	0.784756	0
	Os03g0752450	LOC_Os03g54114			D	Os03t0752450-00	None	None	0	0
	Os03g0752500	LOC_Os03g54130			C	Os03t0752500-01	Similar to Cysteine proteinase (Fragment)	Papain-like cysteine peptidase superfamily (IPR038765)	0.83973	0.072403
	Os03g0752700	LOC_Os03g54150	OsDjC33		C	Os03t0752700-01	Heat shock protein DnaJ, N-terminal domain containing protein	None	44.706	56.2066
	Os03g0752800	LOC_Os03g54160	MADS14, OsMADS14, FDRMADS6, RMADS211, AGL10, RAP1B	MADS BOX GENE 14, MADS box gene14, MADS-box transcription factor 14, Protein APETALA1-like B, Protein AGAMOUS-like 10	A	Os03t0752800-01	Similar to Isoform 2 of MADS-box transcription factor 14	Transcription factor, MADS-box (IPR002100) MADS MEF2-like (IPR033896) Transcription factor, MADS-box superfamily (IPR036879)	1.66209	0.932998
						Os03t0752800-02	APETALA1 (AP1)/ FRUITFULL (FUL)-like MADS box transcription factor, Specification of inflorescence meristem identity	Transcription factor, MADS-box (IPR002100) Transcription factor, K-box (IPR002487) MADS MEF2-like (IPR033896) Transcription factor, MADS-box superfamily (IPR036879)	289.452	212.663
	Os03g0753100	LOC_Os03g54170	PAP2, MADS34, OsMADS34, RMADS212/RMADS217/RMADS221, OsPAP2/MADS34, MADS34/PAP2	PANICLE PHYTOMER2, MADS box gene34, MADS-box transcription factor 34, panicle phytomer 2	A	Os03t0753100-01	MADS-box transcription factor, Inflorescence and spikelet development	Transcription factor, MADS-box (IPR002100) Transcription factor, K-box (IPR002487) MADS MEF2-like (IPR033896) Transcription factor, MADS-box superfamily (IPR036879)	35.52	0.877059
	Os03g0753400	LOC_Os03g54190			D	Os03t0753400-00	None	None	0	0
	Os03g0753500	LOC_Os03g54200			C	Os03t0753500-01	Protein of unknown function DUF1618 domain containing protein	None	206.985	196.942
	Os03g0753600	LOC_Os03g54220			D	Os03t0753600-01	Conserved hypothetical protein	None	5.48398	1.6175
						Os03t0753600-03	Hypothetical conserved gene	None	10.1484	2.06792
	Os03g0753750	None			D	Os03t0753750-00	Hypothetical conserved gene	None	0	0
	Os03g0754200	LOC_Os03g54240			C	Os03t0754200-01	Similar to Triosephosphate isomerase	Triosephosphate isomerase (IPR000652) Aldolase-type TIM barrel (IPR013785) Triosephosphate isomerase superfamily (IPR035990)	3.38454	2.82112
						Os03t0754200-02	Similar to Triosephosphate isomerase	Triosephosphate isomerase (IPR000652) Aldolase-type TIM barrel (IPR013785) Triosephosphate isomerase superfamily (IPR035990)	2.15006	1.36765
						Os03t0754200-03	Similar to Triosephosphate isomerase	Triosephosphate isomerase (IPR000652) Aldolase-type TIM barrel (IPR013785) Triosephosphate isomerase superfamily (IPR035990)	0.733584	1.34358
	Os03g0754300	None			D	Os03t0754300-01	Conserved hypothetical protein	None	10.756	7.09359
	Os03g0754500	LOC_Os03g54750	OsBC1L3, OsPCS14, PCS14	BRITTLE CULM-LIKE 3	C	Os03t0754500-00	Similar to COBRA-like protein 3	COBRA, plant (IPR006918)	4.51336	1.09044
	Os03g0754800	LOC_Os03g54760			C	Os03t0754800-01	Mitochondrial substrate carrier family protein.	Mitochondrial carrier protein (IPR002067) Mitochondrial substrate/solute carrier (IPR018108) Mitochondrial carrier domain superfamily (IPR023395)	31.7078	39.9851
	Os03g0754900	LOC_Os03g54770	OsWD40-93		B	Os03t0754900-01	Similar to Cleavage stimulation factor, 50 kDa subunit	WD40 repeat (IPR001680) WD40/YVTN repeat-like-containing domain superfamily (IPR015943) WD40-repeat-containing domain superfamily (IPR036322) Cleavage stimulation factor subunit 1-like (IPR044633)	3.43535	2.45967
						Os03t0754900-02	Similar to Cleavage stimulation factor, 50 kDa subunit	WD40 repeat (IPR001680) WD40/YVTN repeat-like-containing domain superfamily (IPR015943) WD40-repeat-containing domain superfamily (IPR036322) Cleavage stimulation factor subunit 1-like (IPR044633)	8.42717	9.0006
	Os03g0755000	LOC_Os03g54780			B	Os03t0755000-01	Similar to Serine/threonine kinase (Fragment).	Protein kinase domain (IPR000719) Protein kinase-like domain superfamily (IPR011009) Protein kinase, ATP binding site (IPR017441)	12.8147	14.3775
	Os03g0755100	LOC_Os03g54790	ALS1, OsALS1, OsABCB25	ALUMINUM SENSITIVE 1, ABC transporter superfamily ABCB subgroup member 25	C	Os03t0755100-01	Half-size ABC transporter, Internal detoxification of aluminum	ABC transporter-like, ATP-binding domain (IPR003439) AAA+ ATPase domain (IPR003593) ABC transporter type 1, transmembrane domain (IPR011527) ABC transporter-like, conserved site (IPR017871) P-loop containing nucleoside triphosphate hydrolase (IPR027417) ABC transporter type 1, transmembrane domain superfamily (IPR036640) Type 1 protein exporter (IPR039421)	65.6771	80.4443
	Os03g0755150	None			D	Os03t0755150-00	Non-protein coding transcript	None	0	0.089326
	Os03g0755200	LOC_Os03g54804			D	Os03t0755200-00	None	None	0.10859	0.0138
	Os03g0755300	LOC_Os03g54820			D	Os03t0755300-00	None	None	3.2592	2.83571
	Os03g0755450	LOC_Os03g54820			D	Os03t0755450-00	None	None	0.73572	0.7653
	Os03g0755600	LOC_Os03g54850			C	Os03t0755600-00	Similar to 36I5.7	HAD superfamily (IPR023214)	4.64811	5.8645
	Os03g0755625	LOC_Os03g54860			D	Os03t0755625-00	Hypothetical conserved gene	None	0.502283	1.02862
	Os03g0755700	LOC_Os03g54860			C	Os03t0755700-00	Similar to 60S ribosomal protein L13a	Large ribosomal subunit protein uL13 (IPR005822) Large ribosomal subunit protein uL13 superfamily (IPR036899)	18.1721	22.5873
	Os03g0755800	LOC_Os03g54870			C	Os03t0755800-00	Similar to 36I5.7	FCP1 homology domain (IPR004274) HAD superfamily (IPR023214) HAD-like superfamily (IPR036412)	7.96288	13.0139
	Os03g0755900	LOC_Os03g54880			C	Os03t0755900-00	Similar to ABC transporter B family member 25	P-loop containing nucleoside triphosphate hydrolase (IPR027417) Type 1 protein exporter (IPR039421)	25.5067	38.073
	Os03g0756000	LOC_Os03g54890			C	Os03t0756000-01	Similar to 60S ribosomal protein L13a-4	Large ribosomal subunit protein uL13, eukaryotic/archaeal (IPR005755) Large ribosomal subunit protein uL13 (IPR005822) Large ribosomal subunit protein uL13, conserved site (IPR023563) Large ribosomal subunit protein uL13 superfamily (IPR036899)	172.721	205.723
	Os03g0756200	LOC_Os03g54900			B	Os03t0756200-01	Protein kinase-like domain containing protein	Protein kinase domain (IPR000719) Leucine-rich repeat (IPR001611) Leucine-rich repeat, typical subtype (IPR003591) Serine/threonine-protein kinase, active site (IPR008271) Protein kinase-like domain superfamily (IPR011009) Leucine-rich repeat-containing N-terminal, plant-type (IPR013210) Protein kinase, ATP binding site (IPR017441) Leucine-rich repeat domain superfamily (IPR032675)	43.5457	86.561
	Os03g0756300	LOC_Os03g54910			C	Os03t0756300-01	X8 domain containing protein	X8 domain (IPR012946) Carbohydrate-binding X8 domain-containing protein, plant (IPR044788)	2.22128	2.18466
	Os03g0756400	LOC_Os03g54920			C	Os03t0756400-01	Protein of unknown function, transmembrane-40 domain containing protein	Transmembrane protein TPRA1/CAND2/CAND8 (IPR018781)	52.1386	75.8438
	Os03g0756500	LOC_Os03g54930			D	Os03t0756500-00	Similar to PAF1 complex component	Leo1-like protein (IPR007149)	0.497425	0
	Os03g0756700	LOC_Os03g54970			D	Os03t0756700-01	Hypothetical conserved gene	None	22.723	21.4119
	Os03g0756800	LOC_Os03g54980			C	Os03t0756800-01	Uncharacterised protein family UPF0139 domain containing protein	PAT complex subunit Asterix (IPR005351)	88.0568	150.865
	Os03g0757000	LOC_Os03g55010		UDP-glycosyltransferase 83A1	B	Os03t0757000-01	UDP-glucuronosyl/UDP-glucosyltransferase domain containing protein	None	7.99659	68.1676
	Os03g0757051	None			D	Os03t0757051-00	None	None	0	0
	Os03g0757100	LOC_Os03g55020			B	Os03t0757100-00	UDP-glucuronosyl/UDP-glucosyltransferase family protein	UDP-glucuronosyl/UDP-glucosyltransferase (IPR002213)	0.26433	0.247266
	Os03g0757132	None			D	Os03t0757132-00	None	None	0	0.123134
	Os03g0757200	LOC_Os03g55030			B	Os03t0757200-01	UDP-glucuronosyl/UDP-glucosyltransferase family protein	UDP-glucuronosyl/UDP-glucosyltransferase (IPR002213)	15.8324	13.0649
	Os03g0757300	None			D	Os03t0757300-00	None	None	0.671262	0.020056
	Os03g0757400	None			D	Os03t0757400-01	Hypothetical protein	None	5.28788	5.20292
	Os03g0757500	LOC_Os03g55040	GSA1	GRAIN SIZE AND ABIOTIC STRESS TOLERANCE 1	B	Os03t0757500-01	UDP-glucosyltransferase, Regulation of grain size and abiotic stress tolerance	UDP-glucuronosyl/UDP-glucosyltransferase (IPR002213)	2.06886	0.605443
	Os03g0757550	None			D	Os03t0757550-01	Non-protein coding transcript	None	9.58406	6.55884
	Os03g0757600	LOC_Os03g55050			B	Os03t0757600-01	UDP-glucuronosyl/UDP-glucosyltransferase family protein	UDP-glucuronosyl/UDP-glucosyltransferase (IPR002213)	0.785595	0.498117
						Os03t0757600-02	Similar to Indole-3-acetate beta-glucosyltransferase	UDP-glucuronosyl/UDP-glucosyltransferase (IPR002213)	0.136253	0.022071
	Os03g0757750	None			D	Os03t0757750-00	Conserved hypothetical protein	None	0.572859	0.630033
	a The gene models in the MTA3 region were classified into four candidate classes (A-D). Class A is defined as "genes identical to the locus related to reproductive transition", Class B as "genes sharing homologous regions with genes related to days to heading", Class C as "annotated genes", and Class D as "hypothetical genes without annotated structural features".

## Sheet: TabelS5
Supplemental Table 5. Haplotypes of OsMADS14 region in MIDP.
SNP	S03_31032914	S03_31032916	S03_31033330	S03_31035675	S03_31041220	Rgeion	19MS	20MS	AVE
alleles	T/C	G/C	A/C	G/GA	C/T
genomic region	exon3	exon3	intron	intron	exon8
-log10(p)	no variation	no variation	6.52	5.29	no variation
CC1	T	G	A	G	C	DR	98.625	95.875	97.25
CC10	T	G	A	G	C	DR	96.25	96.5	96.375
CC100	T	G	A	G	C	WCR	80.125	82.5	81.3125
CC105	T	G	A	G	C	EMR	93.5	95.875	94.6875
CC11	T	G	A	G	C	CDZ	90.375	92.25	91.3125
CC116	T	G	A	G	C	EMR	101.714	98.25	99.9821
CC123	T	G	A	G	C	NMR	80.25	83.5	81.875
CC125	T	G	A	G	C	NMR	87.75	88.125	87.9375
CC126	T	G	A	G	C	ECR	94.625	85.75	90.1875
CC130	T	G	A	G	C	EMR	92.6667	91.125	91.8958
CC131	T	G	A	G	C	WMR	74.25	90.375	82.3125
CC132	T	G	A	G	C	NMR	87.5	88.25	87.875
CC139	T	G	A	G	C	EMR	83.625	83.5	83.5625
CC14	T	G	A	G	C	NMR	91.25	93.125	92.1875
CC142	T	G	A	G	C	ECR	89.125	91.75	90.4375
CC144	T	G	A	G	C	EMR	82.25	88	85.125
CC145	T	G	A	G	C	CDZ	87.75	87.875	87.8125
CC146	T	G	A	G	C	NMR	91.75	90.375	91.0625
CC147	T	G	A	G	C	EMR	92.5	91.125	91.8125
CC151	T	G	A	G	C	WMR	88.625	90	89.3125
CC153	T	G	A	G	C	WMR	93	94.75	93.875
CC158	T	G	A	G	C	WCR	90.375	91.375	90.875
CC163	T	G	A	G	C	CDZ	103.25	96.625	99.9375
CC164	T	G	A	G	C	NMR	87.5	86.375	86.9375
CC166	T	G	A	G	C	EMR	88.25	90.75	89.5
CC167	T	G	A	G	N	EMR	73	73.125	73.0625
CC17	T	G	A	G	C	WCR	84.5	86.125	85.3125
CC170	T	G	A	G	C	CDZ	93.75	92.5	93.125
CC171	T	G	A	G	C	NMR	89.5	89.625	89.5625
CC176	T	G	A	G	C	CDZ	88.875	89.7143	89.2946
CC178	T	G	A	G	C	WMR	92.5	91.25	91.875
CC192	T	G	A	G	C	DR	104.875	104.625	104.75
CC193	T	G	A	G	C	EMR	95.25	99.625	97.4375
CC20	T	G	A	G	C	CDZ	76.75	80.125	78.4375
CC206	T	G	A	G	C	DR	113.375	93.125	103.25
CC22	T	G	A	G	C	EMR	101.25	100.5	100.875
CC23	T	G	A	G	C	WCR	95	104.875	99.9375
CC231	T	G	A	G	T	CDZ	127.375	129.75	128.562
CC24	T	G	A	G	C	CDZ	103.375	101.25	102.312
CC242	T	G	A	G	C	EMR	109.5	111.5	110.5
CC244	T	G	A	G	C	CDZ	113.375	113.5	113.438
CC25	T	G	A	G	C	CDZ	98.25	98	98.125
CC26	T	G	A	G	C	NMR	98.25	97.875	98.0625
CC28	T	G	A	G	C	NMR	99.25	95.25	97.25
CC3	T	G	A	G	C	WCR	107.625	107.5	107.562
CC30	T	G	A	G	C	WMR	94	94.375	94.1875
CC310	T	G	A	G	C	CDZ	112	111.25	111.625
CC313	T	G	A	G	C	CDZ	109	108.75	108.875
CC33	T	G	A	G	C	NMR	92	93.625	92.8125
CC333	T	G	A	G	C	DR	104.5	104	104.25
CC336	T	G	A	G	C	CDZ	95	94.375	94.6875
CC34	T	G	A	G	C	CDZ	96.25	93.375	94.8125
CC341	T	G	A	G	C	CDZ	100.875	113.625	107.25
CC346	T	G	A	G	C	NMR	99.375	104.625	102
CC347	T	G	A	G	C	EMR	90	90.875	90.4375
CC35	T	G	A	G	C	CDZ	95.75	94	94.875
CC355	T	G	A	G	T	DR	131.75	132.75	132.25
CC36	T	G	A	G	C	WMR	91.625	96.625	94.125
CC360	T	G	A	G	C	DR	108.75	107.5	108.125
CC364	T	G	A	G	C	CDZ	102.125	97.25	99.6875
CC365	T	G	A	G	C	EMR	109.25	103.5	106.375
CC370	T	G	A	G	C	CDZ	108	101.875	104.938
CC371	T	G	A	G	C	EMR	99.125	98.875	99
CC373	T	G	A	G	C	ECR	100.625	98	99.3125
CC374	T	G	A	G	C	CDZ	103.5	101.625	102.562
CC375	T	G	A	G	C	NMR	103.875	102.75	103.312
CC376	T	G	A	G	C	EMR	98.75	102.625	100.688
CC377	T	G	A	G	C	WCR	99.25	97.25	98.25
CC378	T	G	A	G	C	NA	98.625	99	98.8125
CC379	T	G	A	G	C	NMR	98.375	97.625	98
CC38	T	G	A	G	C	WMR	NA	82.625	82.625
CC382	T	G	A	G	C	NMR	104.5	97.875	101.188
CC383	T	G	A	G	C	NMR	109.75	107.875	108.812
CC386	T	G	A	G	C	CDZ	102.75	103.75	103.25
CC388	T	G	A	G	C	EMR	96.75	93	94.875
CC389	T	G	A	G	C	CDZ	102.375	104.857	103.616
CC400	T	G	A	G	C	CDZ	86.75	87	86.875
CC401	T	G	A	G	C	EMR	94.2857	102.5	98.3929
CC406	T	G	A	G	C	WCR	105.5	105.375	105.438
CC411	T	G	A	G	C	WMR	102	103.625	102.812
CC417	T	G	A	G	C	ECR	NA	103	103
CC421	T	G	A	G	C	DR	105.5	99.125	102.312
CC422	T	G	A	G	C	CDZ	103.75	102.25	103
CC426	T	G	A	G	C	NMR	101.25	104.143	102.696
CC430	T	G	A	G	C	NA	100.25	99.5	99.875
CC431	T	G	A	G	C	CDZ	92	91.125	91.5625
CC436	T	G	A	G	C	WCR	88	92.25	90.125
CC437	T	G	A	G	C	EMR	98.625	96	97.3125
CC442	T	G	A	G	C	NMR	98.125	100.75	99.4375
CC444	T	G	A	G	C	ECR	98.75	98.875	98.8125
CC445	T	G	A	G	C	EMR	93.375	91.5	92.4375
CC450	T	G	A	G	C	EMR	89.75	92	90.875
CC456	Y	S	A	G	C	EMR	NA	NA
CC458	T	G	A	G	C	ECR	106.625	107	106.812
CC46	T	G	A	G	C	EMR	93.125	95.5	94.3125
CC463	T	G	A	G	C	ECR	103	101.875	102.438
CC468	T	G	A	G	C	NMR	102.429	104	103.214
CC47	T	G	A	G	C	EMR	79.375	84.75	82.0625
CC473	T	G	A	G	C	EMR	98.1429	99.5	98.8214
CC475	T	G	A	G	C	CDZ	95.5	97.875	96.6875
CC477	T	G	A	G	C	WMR	97	94.75	95.875
CC48	T	G	A	G	C	EMR	NA	95.875	95.875
CC483	T	G	A	G	C	ECR	104.125	103.75	103.938
CC485	T	G	A	G	C	EMR	79.625	83	81.3125
CC49	T	G	A	G	C	EMR	91	98.125	94.5625
CC491	T	G	A	G	C	EMR	104.25	99	101.625
CC492	T	G	A	G	C	EMR	92.375	90.75	91.5625
CC493	T	G	A	G	C	CDZ	93.75	93.625	93.6875
CC494	T	G	A	G	C	CDZ	91.875	90.625	91.25
CC499	T	G	A	G	C	WMR	100.25	103.625	101.938
CC512	T	G	A	G	C	NMR	105.125	99.1667	102.146
CC515	T	G	A	G	C	DR	107.75	104	105.875
CC516	T	G	A	G	C	CDZ	109.125	110.75	109.938
CC53	T	G	A	G	C	WMR	98.625	99.625	99.125
CC56	T	G	A	G	C	WMR	97.375	101.375	99.375
CC57	T	G	A	G	C	EMR	98.375	89.75	94.0625
CC58	T	G	A	G	C	EMR	97.875	98.125	98
CC59	T	G	A	G	C	EMR	95.25	96.875	96.0625
CC61	T	G	A	G	C	EMR	86.5	90.5	88.5
CC63	T	G	A	G	C	EMR	85	87	86
CC66	T	G	A	G	C	EMR	98.5	93.375	95.9375
CC67	T	G	A	G	C	EMR	NA	97.625	97.625
CC68	T	G	A	G	C	WMR	94	92.875	93.4375
CC71	T	G	A	G	C	EMR	88.25	89.875	89.0625
CC73	T	G	A	G	C	EMR	80.5714	84.125	82.3482
CC75	T	G	A	G	C	EMR	94	100.833	97.4167
CC76	T	G	A	G	C	EMR	92.875	95	93.9375
CC8	T	G	A	G	C	CDZ	110.125	110.5	110.312
CC82	T	G	A	G	C	NMR	98.5	100	99.25
CC83	T	G	A	G	C	EMR	96.3333	92.875	94.6042
CC85	T	G	A	G	C	NMR	86.375	92.125	89.25
CC87	T	G	A	G	C	EMR	88.25	88.875	88.5625
CC89	T	G	A	G	C	EMR	94.375	90.5	92.4375
CC9	T	G	A	G	C	EMR	111.25	111.25	111.25
CC92	T	G	A	G	C	EMR	95	92.625	93.8125
CC94	T	G	A	G	C	DR	94.5	93.625	94.0625
CC95	T	G	A	G	C	EMR	93.4286	95.375	94.4018
CC96	T	G	A	G	C	WCR	89.25	90.5	89.875
CC98	T	G	A	G	C	EMR	93.25	96.125	94.6875
CC99	T	G	A	G	C	EMR	94.125	91	92.5625
KD18	T	G	A	G	C	NA	92	83	87.5
CC106	T	G	C	GA	C	WCR	77.5	84.625	81.0625
CC12	T	G	C	GA	C	CDZ	91.25	95.25	93.25
CC13	T	G	C	GA	C	DR	120.25	118.25	119.25
CC143	T	G	C	GA	C	DR	121.75	118.75	120.25
CC15	T	G	C	GA	C	CDZ	95	92	93.5
CC152	T	G	C	GA	C	ECR	78.375	109.125	93.75
CC172	T	G	C	GA	C	WMR	84.375	90	87.1875
CC184	T	G	C	GA	C	DR	111.75	109.125	110.438
CC189	T	G	C	GA	C	DR	120.375	117.375	118.875
CC19	T	G	C	GA	C	CDZ	117.625	115.5	116.562
CC195	T	G	C	GA	C	ECR	121.5	119.125	120.312
CC197	T	G	C	GA	C	DR	123.125	119.875	121.5
CC198	T	G	C	GA	C	DR	119	118.25	118.625
CC199	T	G	C	GA	C	DR	103.375	97.75	100.562
CC202	T	G	C	GA	C	DR	135.25	137.5	136.375
CC204	T	G	C	GA	C	ECR	115	114.25	114.625
CC208	T	G	C	GA	C	CDZ	109.25	105.125	107.188
CC211	T	G	C	GA	C	DR	115.125	113.125	114.125
CC212	T	G	C	GA	C	EMR	126.25	131.875	129.062
CC215	T	G	C	GA	C	DR	122.25	121.375	121.812
CC217	T	G	C	GA	C	DR	126.75	128.25	127.5
CC221	T	G	C	GA	C	DR	110.25	111.25	110.75
CC223	T	G	C	GA	C	DR	120.625	121.875	121.25
CC224	T	G	C	GA	C	DR	108.75	106.75	107.75
CC230	T	G	C	GA	C	DR	120.625	123.333	121.979
CC232	T	G	C	GA	C	DR	130.375	132	131.188
CC235	T	G	C	GA	C	DR	135.625	139.375	137.5
CC236	T	G	C	GA	C	DR	127.75	128.75	128.25
CC237	T	G	C	GA	C	CDZ	122	120.5	121.25
CC239	T	G	C	GA	C	ECR	122.125	119.875	121
CC240	T	G	C	GA	C	DR	120.125	117.143	118.634
CC248	T	G	C	GA	C	CDZ	107.429	105.875	106.652
CC257	T	G	C	GA	C	ECR	119.375	118.25	118.812
CC259	T	G	C	GA	C	CDZ	121.75	122.25	122
CC262	T	G	C	GA	C	DR	113.75	110.25	112
CC264	T	G	C	GA	C	EMR	119.5	118	118.75
CC265	T	G	C	GA	C	CDZ	112.375	111.125	111.75
CC268	T	G	C	GA	C	EMR	129.5	129.75	129.625
CC270	T	G	C	GA	C	ECR	114.75	114.375	114.562
CC271	T	G	C	GA	C	ECR	109.625	108.875	109.25
CC273	T	G	C	GA	C	WCR	117.625	116.875	117.25
CC274	T	G	C	GA	C	WCR	118	116.25	117.125
CC275	T	G	C	GA	C	WCR	121.625	120	120.812
CC280	T	G	C	GA	C	CDZ	112.75	112.75	112.75
CC283	T	G	C	GA	C	DR	118.375	117.875	118.125
CC286	T	G	C	GA	C	CDZ	115.125	114.5	114.812
CC287	T	G	C	GA	C	ECR	119.625	117	118.312
CC288	T	G	C	GA	C	ECR	112	112.5	112.25
CC289	T	G	C	GA	C	WMR	124.375	124.625	124.5
CC291	T	G	C	GA	C	DR	108.625	107.5	108.062
CC292	T	G	C	GA	C	DR	122.375	NA	122.375
CC299	T	G	C	GA	C	NA	111.5	112.5	112
CC300	T	G	C	GA	C	WMR	121.125	123.625	122.375
CC304	T	G	C	GA	C	CDZ	120.875	118.75	119.812
CC306	T	G	C	GA	C	CDZ	117.25	119.125	118.188
CC307	T	G	C	GA	C	CDZ	119	116.875	117.938
CC308	T	G	C	GA	C	CDZ	118.5	122	120.25
CC309	T	G	C	GA	C	NA	122.125	122.375	122.25
CC312	T	G	C	GA	C	CDZ	125.625	123.875	124.75
CC314	T	G	C	GA	C	CDZ	132.5	135.5	134
CC316	T	G	C	GA	C	DR	115.875	115.375	115.625
CC318	T	G	C	GA	C	DR	117.25	118.5	117.875
CC319	T	G	C	GA	C	CDZ	111.125	109.625	110.375
CC320	T	G	C	GA	C	ECR	109.625	107.75	108.688
CC321	T	G	C	GA	C	DR	116.25	116.625	116.438
CC324	T	G	C	GA	C	NMR	112.375	109.75	111.062
CC326	T	G	C	GA	C	DR	118.75	118.875	118.812
CC331	T	G	C	GA	C	CDZ	119.375	119.5	119.438
CC342	T	G	C	GA	C	ECR	106.875	107.125	107
CC351	T	G	C	GA	C	EMR	111.5	111.125	111.312
CC352	T	G	C	GA	C	DR	135.286	132.625	133.955
CC354	T	G	C	GA	C	DR	137.125	139.5	138.312
CC361	T	G	C	GA	C	DR	117.125	115.375	116.25
CC368	T	G	C	GA	C	CDZ	110.25	105.375	107.812
CC37	T	G	C	GA	C	EMR	94.5	93	93.75
CC380	T	G	C	GA	C		98.5	101.625	100.062
CC395	T	G	C	GA	C	WCR	113	112.625	112.812
CC396	T	G	C	GA	C	EMR	114	112.875	113.438
CC402	T	G	C	GA	C	CDZ	121.25	121.375	121.312
CC403	T	G	C	GA	C	EMR	NA	106.125	106.125
CC415	T	G	C	GA	C	ECR	109.625	106.5	108.062
CC418	T	G	C	GA	C	CDZ	103.875	100.125	102
CC423	T	G	C	GA	C	EMR	115.125	114.5	114.812
CC427	T	G	C	GA	C	WCR	106.875	107.75	107.312
CC434	T	G	C	GA	C	WCR	NA	106.875	106.875
CC435	T	G	C	GA	C	WCR	118.286	118.833	118.56
CC439	T	G	C	GA	C	EMR	100.875	95.625	98.25
CC459	T	G	C	GA	C	DR	109.625	107.625	108.625
CC460	T	G	C	GA	C	DR	102.625	105.875	104.25
CC461	T	G	C	GA	C	WMR	107.75	107.875	107.812
CC469	T	G	C	GA	C	CDZ	98.375	98.25	98.3125
CC484	T	G	C	GA	C	NMR	102.625	99.625	101.125
CC490	T	G	C	GA	C	EMR	115.25	112.375	113.812
CC500	T	G	C	GA	C	CDZ	113.5	112.625	113.062
CC505	T	G	C	GA	C	CDZ	124.25	126	125.125
CC508	T	G	C	GA	C	CDZ	111.25	111	111.125
CC509	T	G	C	GA	C	DR	100.75	100.75	100.75
CC513	T	G	C	GA	C	CDZ	120	116.375	118.188
CC517	T	G	C	GA	C	ECR	130.25	132	131.125
CC523	T	G	C	GA	C	DR	123.25	122.875	123.062
CC525	T	G	C	GA	C	NA	118.5	118.875	118.688
CC528	T	G	C	GA	C	WCR	112.375	112.875	112.625
CC529	T	G	C	GA	C	WCR	103.75	103.125	103.438
CC530	T	G	C	GA	C	ECR	118.125	117.375	117.75
CC6	T	G	C	GA	C	CDZ	103.875	101.429	102.652
CC65	T	G	C	GA	C	EMR	89.375	92.375	90.875
CC7	T	G	C	GA	C	CDZ	107	103.25	105.125
CC79	T	G	C	GA	C	WCR	80.1429	83.625	81.8839
CC81	T	G	C	GA	C	EMR	NA	79	79
IMY1	T	G	C	GA	C	DR	122	122	122
CC367	T	G	M	0	C	NMR	103.125	100	101.562

## Sheet: TableS6
Supplemental Table 6. Haplotypes of OsMADS34 region in MIDP.
SNP	S03_31050704	Rgeion	19MS	20MS	Ave
Alleles	A/G
Genomic region	Exon3
-log10(p)	0.6
CC10	A	DR	96.25	96.5	96.375
CC100	A	WCR	80.125	82.5	81.3125
CC125	A	NMR	87.75	88.125	87.9375
CC130	A	EMR	92.6667	91.125	91.8958
CC131	A	WMR	74.25	90.375	82.3125
CC132	A	NMR	87.5	88.25	87.875
CC139	A	EMR	83.625	83.5	83.5625
CC142	A	ECR	89.125	91.75	90.4375
CC151	A	WMR	88.625	90	89.3125
CC158	A	WCR	90.375	91.375	90.875
CC163	A	CDZ	103.25	96.625	99.9375
CC17	A	WCR	84.5	86.125	85.3125
CC171	A	NMR	89.5	89.625	89.5625
CC23	A	WCR	95	104.875	99.9375
CC231	A	CDZ	127.375	129.75	128.562
CC26	A	NMR	98.25	97.875	98.0625
CC313	A	CDZ	109	108.75	108.875
CC346	A	NMR	99.375	104.625	102
CC355	A	DR	131.75	132.75	132.25
CC365	A	EMR	109.25	103.5	106.375
CC379	A	NMR	98.375	97.625	98
CC38	A	WMR	NA	82.625	82.625
CC426	A	NMR	101.25	104.143	102.696
CC431	A	CDZ	92	91.125	91.5625
CC436	A	WCR	88	92.25	90.125
CC445	A	EMR	93.375	91.5	92.4375
CC456	A	EMR	NA	NA
CC468	A	NMR	102.429	104	103.214
CC473	A	EMR	98.1429	99.5	98.8214
CC477	A	WMR	97	94.75	95.875
CC48	A	EMR	NA	95.875	95.875
CC492	A	EMR	92.375	90.75	91.5625
CC499	A	WMR	100.25	103.625	101.938
CC53	A	WMR	98.625	99.625	99.125
CC67	A	EMR	NA	97.625	97.625
CC68	A	WMR	94	92.875	93.4375
CC73	A	EMR	80.5714	84.125	82.3482
CC8	A	CDZ	110.125	110.5	110.312
CC89	A	EMR	94.375	90.5	92.4375
CC9	A	EMR	111.25	111.25	111.25
CC94	A	DR	94.5	93.625	94.0625
CC96	A	WCR	89.25	90.5	89.875
CC1	G	DR	98.625	95.875	97.25
CC105	G	EMR	93.5	95.875	94.6875
CC106	G	WCR	77.5	84.625	81.0625
CC11	G	CDZ	90.375	92.25	91.3125
CC116	G	EMR	101.714	98.25	99.9821
CC12	G	CDZ	91.25	95.25	93.25
CC123	G	NMR	80.25	83.5	81.875
CC126	G	ECR	94.625	85.75	90.1875
CC13	G	DR	120.25	118.25	119.25
CC14	G	NMR	91.25	93.125	92.1875
CC143	G	DR	121.75	118.75	120.25
CC144	G	EMR	82.25	88	85.125
CC145	G	CDZ	87.75	87.875	87.8125
CC146	G	NMR	91.75	90.375	91.0625
CC147	G	EMR	92.5	91.125	91.8125
CC15	G	CDZ	95	92	93.5
CC152	G	ECR	78.375	109.125	93.75
CC153	G	WMR	93	94.75	93.875
CC164	G	NMR	87.5	86.375	86.9375
CC166	G	EMR	88.25	90.75	89.5
CC167	G	EMR	73	73.125	73.0625
CC170	G	CDZ	93.75	92.5	93.125
CC172	G	WMR	84.375	90	87.1875
CC176	G	CDZ	88.875	89.7143	89.2946
CC178	G	WMR	92.5	91.25	91.875
CC184	G	DR	111.75	109.125	110.438
CC189	G	DR	120.375	117.375	118.875
CC19	G	CDZ	117.625	115.5	116.562
CC192	G	DR	104.875	104.625	104.75
CC193	G	EMR	95.25	99.625	97.4375
CC195	G	ECR	121.5	119.125	120.312
CC197	G	DR	123.125	119.875	121.5
CC198	G	DR	119	118.25	118.625
CC199	G	DR	103.375	97.75	100.562
CC20	G	CDZ	76.75	80.125	78.4375
CC202	G	DR	135.25	137.5	136.375
CC204	G	ECR	115	114.25	114.625
CC206	G	DR	113.375	93.125	103.25
CC208	G	CDZ	109.25	105.125	107.188
CC211	G	DR	115.125	113.125	114.125
CC212	G	EMR	126.25	131.875	129.062
CC215	G	DR	122.25	121.375	121.812
CC217	G	DR	126.75	128.25	127.5
CC22	G	EMR	101.25	100.5	100.875
CC221	G	DR	110.25	111.25	110.75
CC223	G	DR	120.625	121.875	121.25
CC224	G	DR	108.75	106.75	107.75
CC230	G	DR	120.625	123.333	121.979
CC232	G	DR	130.375	132	131.188
CC235	G	DR	135.625	139.375	137.5
CC236	G	DR	127.75	128.75	128.25
CC237	G	CDZ	122	120.5	121.25
CC239	G	ECR	122.125	119.875	121
CC24	G	CDZ	103.375	101.25	102.312
CC240	G	DR	120.125	117.143	118.634
CC242	G	EMR	109.5	111.5	110.5
CC244	G	CDZ	113.375	113.5	113.438
CC248	G	CDZ	107.429	105.875	106.652
CC25	G	CDZ	98.25	98	98.125
CC257	G	ECR	119.375	118.25	118.812
CC259	G	CDZ	121.75	122.25	122
CC262	G	DR	113.75	110.25	112
CC264	G	EMR	119.5	118	118.75
CC265	G	CDZ	112.375	111.125	111.75
CC268	G	EMR	129.5	129.75	129.625
CC270	G	ECR	114.75	114.375	114.562
CC271	G	ECR	109.625	108.875	109.25
CC273	G	WCR	117.625	116.875	117.25
CC274	G	WCR	118	116.25	117.125
CC275	G	WCR	121.625	120	120.812
CC28	G	NMR	99.25	95.25	97.25
CC280	G	CDZ	112.75	112.75	112.75
CC283	G	DR	118.375	117.875	118.125
CC286	G	CDZ	115.125	114.5	114.812
CC287	G	ECR	119.625	117	118.312
CC288	G	ECR	112	112.5	112.25
CC289	G	WMR	124.375	124.625	124.5
CC291	G	DR	108.625	107.5	108.062
CC292	G	DR	122.375	NA	122.375
CC299	G	NA	111.5	112.5	112
CC3	G	WCR	107.625	107.5	107.562
CC30	G	WMR	94	94.375	94.1875
CC300	G	WMR	121.125	123.625	122.375
CC304	G	CDZ	120.875	118.75	119.812
CC306	G	CDZ	117.25	119.125	118.188
CC307	G	CDZ	119	116.875	117.938
CC308	G	CDZ	118.5	122	120.25
CC309	G	NA	122.125	122.375	122.25
CC310	G	CDZ	112	111.25	111.625
CC312	G	CDZ	125.625	123.875	124.75
CC314	G	CDZ	132.5	135.5	134
CC316	G	DR	115.875	115.375	115.625
CC318	G	DR	117.25	118.5	117.875
CC319	G	CDZ	111.125	109.625	110.375
CC320	G	ECR	109.625	107.75	108.688
CC321	G	DR	116.25	116.625	116.438
CC324	G	NMR	112.375	109.75	111.062
CC326	G	DR	118.75	118.875	118.812
CC33	G	NMR	92	93.625	92.8125
CC331	G	CDZ	119.375	119.5	119.438
CC333	G	DR	104.5	104	104.25
CC336	G	CDZ	95	94.375	94.6875
CC34	G	CDZ	96.25	93.375	94.8125
CC341	G	CDZ	100.875	113.625	107.25
CC342	G	ECR	106.875	107.125	107
CC347	G	EMR	90	90.875	90.4375
CC35	G	CDZ	95.75	94	94.875
CC351	G	EMR	111.5	111.125	111.312
CC352	G	DR	135.286	132.625	133.955
CC354	G	DR	137.125	139.5	138.312
CC36	G	WMR	91.625	96.625	94.125
CC360	G	DR	108.75	107.5	108.125
CC361	G	DR	117.125	115.375	116.25
CC364	G	CDZ	102.125	97.25	99.6875
CC368	G	CDZ	110.25	105.375	107.812
CC37	G	EMR	94.5	93	93.75
CC370	G	CDZ	108	101.875	104.938
CC371	G	EMR	99.125	98.875	99
CC373	G	ECR	100.625	98	99.3125
CC374	G	CDZ	103.5	101.625	102.562
CC375	G	NMR	103.875	102.75	103.312
CC376	G	EMR	98.75	102.625	100.688
CC377	G	WCR	99.25	97.25	98.25
CC378	G	NA	98.625	99	98.8125
CC380	G		98.5	101.625	100.062
CC382	G	NMR	104.5	97.875	101.188
CC383	G	NMR	109.75	107.875	108.812
CC386	G	CDZ	102.75	103.75	103.25
CC388	G	EMR	96.75	93	94.875
CC389	G	CDZ	102.375	104.857	103.616
CC395	G	WCR	113	112.625	112.812
CC396	G	EMR	114	112.875	113.438
CC400	G	CDZ	86.75	87	86.875
CC401	G	EMR	94.2857	102.5	98.3929
CC402	G	CDZ	121.25	121.375	121.312
CC403	G	EMR	NA	106.125	106.125
CC406	G	WCR	105.5	105.375	105.438
CC411	G	WMR	102	103.625	102.812
CC415	G	ECR	109.625	106.5	108.062
CC417	G	ECR	NA	103	103
CC418	G	CDZ	103.875	100.125	102
CC421	G	DR	105.5	99.125	102.312
CC422	G	CDZ	103.75	102.25	103
CC423	G	EMR	115.125	114.5	114.812
CC427	G	WCR	106.875	107.75	107.312
CC430	G	NA	100.25	99.5	99.875
CC434	G	WCR	NA	106.875	106.875
CC435	G	WCR	118.286	118.833	118.56
CC437	G	EMR	98.625	96	97.3125
CC439	G	EMR	100.875	95.625	98.25
CC442	G	NMR	98.125	100.75	99.4375
CC444	G	ECR	98.75	98.875	98.8125
CC450	G	EMR	89.75	92	90.875
CC458	G	ECR	106.625	107	106.812
CC459	G	DR	109.625	107.625	108.625
CC46	G	EMR	93.125	95.5	94.3125
CC460	G	DR	102.625	105.875	104.25
CC461	G	WMR	107.75	107.875	107.812
CC463	G	ECR	103	101.875	102.438
CC469	G	CDZ	98.375	98.25	98.3125
CC47	G	EMR	79.375	84.75	82.0625
CC475	G	CDZ	95.5	97.875	96.6875
CC483	G	ECR	104.125	103.75	103.938
CC484	G	NMR	102.625	99.625	101.125
CC485	G	EMR	79.625	83	81.3125
CC49	G	EMR	91	98.125	94.5625
CC490	G	EMR	115.25	112.375	113.812
CC491	G	EMR	104.25	99	101.625
CC493	G	CDZ	93.75	93.625	93.6875
CC494	G	CDZ	91.875	90.625	91.25
CC500	G	CDZ	113.5	112.625	113.062
CC505	G	CDZ	124.25	126	125.125
CC508	G	CDZ	111.25	111	111.125
CC509	G	DR	100.75	100.75	100.75
CC512	G	NMR	105.125	99.1667	102.146
CC513	G	CDZ	120	116.375	118.188
CC515	G	DR	107.75	104	105.875
CC516	G	CDZ	109.125	110.75	109.938
CC517	G	ECR	130.25	132	131.125
CC523	G	DR	123.25	122.875	123.062
CC525	G	NA	118.5	118.875	118.688
CC528	G	WCR	112.375	112.875	112.625
CC529	G	WCR	103.75	103.125	103.438
CC530	G	ECR	118.125	117.375	117.75
CC56	G	WMR	97.375	101.375	99.375
CC57	G	EMR	98.375	89.75	94.0625
CC58	G	EMR	97.875	98.125	98
CC59	G	EMR	95.25	96.875	96.0625
CC6	G	CDZ	103.875	101.429	102.652
CC61	G	EMR	86.5	90.5	88.5
CC63	G	EMR	85	87	86
CC65	G	EMR	89.375	92.375	90.875
CC66	G	EMR	98.5	93.375	95.9375
CC7	G	CDZ	107	103.25	105.125
CC71	G	EMR	88.25	89.875	89.0625
CC75	G	EMR	94	100.833	97.4167
CC76	G	EMR	92.875	95	93.9375
CC79	G	WCR	80.1429	83.625	81.8839
CC81	G	EMR	NA	79	79
CC82	G	NMR	98.5	100	99.25
CC83	G	EMR	96.3333	92.875	94.6042
CC85	G	NMR	86.375	92.125	89.25
CC87	G	EMR	88.25	88.875	88.5625
CC92	G	EMR	95	92.625	93.8125
CC95	G	EMR	93.4286	95.375	94.4018
CC98	G	EMR	93.25	96.125	94.6875
CC99	G	EMR	94.125	91	92.5625
IMY1	G	DR	122	122	122
KD18	G	NA	92	83	87.5

## Sheet: TableS7
	Supplemental Table 7. Genes with the trait ontology "days to heading" (TO:0000137) in the RAP-DB database.
	No.	RAP ID	MSU ID	Chr.	CGSNL Gene Symbol	Gene symbol synonym(s)	CGSNL Gene Name	Gene name synonym(s)
	1	Os01g0141000	LOC_Os01g04800.1	1	AP2/EREBP129	AP2/EREBP#129, OsRAV2, RAV2, OsRAV9/OsTEM1, OsRAV9/OsTEM1, OsRAV9, OsTEM1, RAV9, TEM1	APETALA2/ETHYLENE-RESPONSIVE ELEMENT BINDING PROTEIN 129	APETALA2/ethylene-responsive element binding protein 129, related to ABI3/VP1-2, RAV subfamily member 2, TEMPRANILLO1
	2	Os01g0174000	LOC_Os01g07880.1	1	BZIP1	OsbZIP01, bZIP01, OsbZIP1, OsRE1, RE1	b-ZIP TRANSCRIPTION FACTOR 1	b-ZIP transcription factor 01, regulator of Ehd1
	3	Os01g0182600	LOC_Os01g08700.8, LOC_Os01g08700.6, LOC_Os01g08700.5, LOC_Os01g08700.1, LOC_Os01g08700.2, LOC_Os01g08700.3, LOC_Os01g08700.4	1	GI	OsGI, Gi, Os-GI	GIGANTEA	orthologue of the arabidopsis GIGANTEA, Gigantea, protein GIGANTEA, Os-GIGANTEA, OsGIGANTEA
	4	Os01g0218800	LOC_Os01g11952.1	1	SET1	OsSET1, SDG721, OsSDG721	SET PROTEIN 1	SET protein 1, SET DOMAIN GROUP 721 protein
	5	Os01g0265800	LOC_Os01g16090.1	1	RBP-P	OsRBP-P	RNA-BINDING PROTEIN P	RNA binding protein P
	6	Os01g0277500	LOC_Os01g17000.1	1	_	OsDof4, Dof4, OsDof-4, Dof-4, OsDof3, Dof3	_	Dof zinc factor 4, Dof transcription factor 4
	7	Os01g0286600	LOC_Os01g18320.1	1	SPRL1	OsPPX, PPX, PPO1, OsPPO1, OsSPRL1, LMM8, OsLMM8	SPOTTED AND ROLLED LEAF 1	Proporphyrinogen oxidase, protoporphyrinogen oxidase 1, Protogen oxidase 1, spotted and rolled leaf 1, Protoporphyrinogen IX Oxidase 1, Protogen IX oxidase 1, Lesion-mimic 8
	8	Os01g0355900	LOC_Os01g25370.3, LOC_Os01g25370.2, LOC_Os01g25370.1	1	ELS1	OsELS1	ESD4-LIKE SUMO PROTEASE 1	SUMO protease protein
	9	Os01g0385400	LOC_Os01g28840.1	1	SLAC7	OsSLAC7	SLOW ANION CHANNEL 7	SLOW ANION CHANNEL-ASSOCIATED 7
	10	Os01g0566100	LOC_Os01g38530.2, LOC_Os01g38530.1	1	ELF3.2	ELF3_chr.1, OsELF3.2, ELF3.2, OsELF3-2, ELF3-2, OsELF3b, ELF3b	EARLY FLOWERING 3.2	EARLY FLOWERING3.2, ELF3 homolog 2
	11	Os01g0587300	LOC_Os01g40480.1	1	C2DP5	OsC2DP5, OsFTIP9, FTIP9	C2 DOMAIN-CONTAINING PROTEIN 5	C2 Domain-Containing Protein 5, FT-INTERACTING PROTEIN 9
	12	Os01g0639100	LOC_Os01g45190.1, LOC_Os01g45190.3	1	_	OsRH2, RH2, eIF4A-3	_	initiation factor eIF-4A, RNA helices 2, Eukaryotic initiation factor 4A-3
	13	Os01g0680200	LOC_Os01g48800.1	1	PUP4	OsPUP4, BG3/OsPUP4, BG3, OsBG3	PURINE PERMEASE 4	purine permease 4, PUP-type cytokinin transporter 4, Big Grain3
	14	Os01g0710000	LOC_Os01g51300.1, LOC_Os01g51300.2	1	FVE	OsWD40-23, WD40-23, OsFVE, OsDWD5, DWD5	_	DWD motif- containing protein 5
	15	Os01g0713600	LOC_Os01g51610.1	1	LFL1	OsLFL1, OsSTA29, STA29	LATE-FLOWERING 1	B3 domain-containing protein LFL1, LEC2 and FUSCA3-like protein 1, LEAFY COTYLEDON 2 and FUSCA 3-LIKE 1, LEC2/FUS3-LIKE 1
	16	Os01g0765000	LOC_Os01g55974.1, LOC_Os01g55974.2, LOC_Os01g55974.3	1	ST2	ALR, OsDCD, DCD	STRIPE 2	STRIPE2, albinic leaf and growth retardation, dCMP deaminase
	17	Os01g0802100	LOC_Os01g58790.2, LOC_Os01g58790.1	1	GRY340	OsCMK, CMK, OsIspE, IspE, OsGRY340, AL4, OsAL4	GREEN-REVERTIBLE YELLOW LEAF 340	4-(cytidine 5'-diphospho)-2-C-methyl-D-erythritol kinase, CDP-ME kinase, 4-diphosphocytidyl-2-C-methyl-D-erythritol kinase, green-revertible yellow leaf 340, albino leaf 4
	18	Os01g0813100	LOC_Os01g59760.1	1	BZIP9	OsbZIP09, OsbZIP9, OsABF6, ABF6, HBF2	b-ZIP TRANSCRIPTION FACTOR 9	b-ZIP transcription factor 09, Hd3a BINDING REPRESSOR FACTOR2, Hd3a BINDING REPRESSOR FACTOR 2
	19	Os01g0818400	LOC_Os01g60270.1, LOC_Os01g60270.2	1	WOX8	OsWOX8, Os WOX8, OsWOX13, WOX13, OsWOX9B	WUSCHEL-LIKE HOMEOBOX 8	WUSCHEL-related homeobox 8
	20	Os01g0831000	LOC_Os01g61480.1	1	LAX1	lax, lax(lx), lx, OsbHLH123, bHLH123, OsLAX1, BOS1, OsBOS1	LAX PANICLE 1	lax panicle, Transcription factor LAX PANICLE, lax panicle1, basic helix-loop-helix protein 123, LAX PANICLE1, branch one seed 1
	21	Os01g0835700	LOC_Os01g61900.1	1	CCT1	OsCCT01, CCT01, OsCMF1	CCT DOMAIN GENE 1	CCT domain-containing gene 1, CCT (CO, CO-LIKE and TOC1) domain protein 1, CCT domain protein 1, CCT MOTIF FAMILY (CMF) gene 1
	22	Os01g0846450	LOC_Os01g62780.1	1	_		_	a homolog of Arabidopsis thaliana HEN1 suppressor 1, HESO1 homolog
	23	Os01g0856500	LOC_Os01g63770.2, LOC_Os01g63770.1	1	RAU1	OsLAX1, OsRAU1, OsAUX1, LAX1, AUX1	RELATED TO AUX1	like aux1-1, related to AUX1-1, auxin transporter 1
	24	Os01g0881500	LOC_Os01g65900.1	1	PH1	SCL1, OsSCL1, OsGRAS-3, OsGRAS3, GRAS-3, GRAS3, OsPH1, ph1, CIGR, OsCIGR	PLANT HEIGHT 1	Arabidopsis thaliana scarecrow-like 1, GRAS protein 3, chitin-inducible gibberellin-responsive gene
	25	Os01g0883800	LOC_Os01g66100.1	1	SD1	sd1, sd1 (d47, sd1-d, sd1-1), d49(sd1-r), d47, C20OX2, OsGA20ox-2, OsGA20ox2, GA20ox-2, GA20OX2, GA20ox2, sd-1, SD1-ja, SD1-in, sd1-2, Sd-1, GA20, 20ox2, Os20ox2, OsPHQ1, OsPHq1, PHq1	SEMIDWARF 1	dee-geo-woo-gen dwarf(sd1-d), green revolution gene, semidwarf-1, GA C20oxidase2, semidwarf-1, reimei dwarf(sd1-r), Calrose76(sd1-3), Jikkoku(sd1-2). rice GA 20-oxidase2, GA 20-oxidase 2, Gibberellin 20 oxidase 2, Gibberellin C-20 oxidase 2, GA 20-oxidase 2, Protein semidwarf-1, semi-dwarf1
	26	Os01g0886000	LOC_Os01g66280.1	1	_		_
	27	Os01g0922800	LOC_Os01g69850.1	1	MADS51	OsMADS51, OsMADS65, MADS65, qHd1, DLN36, OsDLN36	MADS BOX GENE 51	MADS box gene51, DLN repressor 36, DLN motif protein 36
	28	Os01g0930800	LOC_Os01g70520.1, LOC_Os01g70520.2	1	BGLU5	Os1bglu5, Os1Bglu5, 1bglu5	BETA-GLUCOSIDASE 5	beta-glucosidase 5
	29	Os01g0949400	LOC_Os01g72090.2, LOC_Os01g72090.1	1	SE13	Se13, OsHY2, OsGUN3, GUN3, PS13	PHOTOSENSITIVITY 13	Genome uncoupled 3, Photoperiod-sensitivity-13
	30	Os01g0971800	LOC_Os01g74020.1	1	PCL1	OsPCL1, OsLUX, LUX, OsLVP2, LVP2	PHYTOCLOCK 1	PCL1 homolog, LUX ARRHYTHMO, long vegetative phase2
	31	Os02g0104200	LOC_Os02g01360.1, LOC_Os02g01365.1	2	MADS60	OsMADS60, qHd2-1	MADS BOX GENE 60	MADS box gene60, MADS box gene 60, MADS-box transcription factor 60, QTL for heading date 2-1
	32	Os02g0110100	LOC_Os02g01990.1	2	DHD4	OsCCT02, OsCCT2, OsCMF2, OsSTA46, OsDHD4, CCT02, CCT2, CMF2, STA46	DELAYED HEADING DATE 4	CCT domain-containing gene 2, CCT (CO, CO-LIKE and TOC1) domain protein 2, CCT domain protein 2, CCT MOTIF FAMILY (CMF) gene 2, Delayed Heading Date 4
	33	Os02g0137800	LOC_Os02g04520.1, LOC_Os02g04520.2	2	RGG2	OsRGG2	RICE G PROTEIN GAMMA SUBUNIT 2	heterotrimeric G-protein gamma subunit 2, G protein gamma2 subunit, rice G protein gamma subunit 2, G protein gamma subunit 2, type B heterotrimeric G protein c subunit
	34	Os02g0148000	LOC_Os02g05470.1, LOC_Os02g05470.2	2	CMF3	OsCCT03, CCT03, OsCCT3, CCT3, OsCMF3	CCT MOTIF FAMILY GENE 3	CCT domain-containing gene 3, CCT (CO, CO-LIKE and TOC1) domain protein 3, CCT domain protein 3, CCT MOTIF FAMILY (CMF) gene 3
	35	Os02g0152500	LOC_Os02g05840.1	2	LC2	OsLC2, OsVIL2, VIL2, OsVIL3	LEAF INCLINATION 2	leaf inclination2, Leaf Inclination 2, VIN3-LIKE 2, VERNALIZATION INSENSITIVE 3-LIKE 2, VERNALIZATION INSENSITIVE 3-LIKE 3
	36	Os02g0170500	LOC_Os02g07450.1, LOC_Os02g07450.2	2	HAP5A	OsHAP5A, NF-YC, CBF-C, OsNF-YC1, Os-NF-YC1, NF-YC1, NFYC1, OsNF-YC4-2, NF-YC4-2	HAP5A SUBUNIT OF CCAAT-BOX BINDING COMPLEX	Nuclear factor Y C1 subunit, Nuclear factor Y C subunit 1, NUCLEAR FACTOR-Y subunit C1, NUCLEAR FACTOR-Y subunit NF-YC1, NF-YC subunit 1, NF-YC family 1
	37	Os02g0214500	LOC_Os02g12310.1	2	TMS5	tms5, NAC18, ONAC023, ONAC23, NAC23, TMS5/ONAC023, OsEnS-30	THERMOSENSITIVE MALE STERILITY 5	thermosensitive male sterility5, NAC domain-containing protein 18, NAC domain-containing protein 023, NAC domain-containing protein 23, endosperm-specific gene 30
	38	Os02g0290500	LOC_Os02g18840.1	2	_	OsUbDKgamma4, UbDKgamma4	_	Ubiquitin-Like Domain Kinase gamma 4
	39	Os02g0527600	LOC_Os02g32610.2, LOC_Os02g32610.3, LOC_Os02g32610.4	2	CTR2	OsCTR2	CONSTITUTIVE TRIPLE-RESPONSE 2	CONSTITUTIVE TRIPLE-RESPONSE2
	40	Os02g0531600	LOC_Os02g32950.1	2	RCN2	Rcn2, OsRCN2	RICE TERMINAL FLOWER 1/CENTRORADIALIS HOMOLOG 2	RICE CENTRORADIALIS 2
	41	Os02g0554000	LOC_Os02g34850.1	2	SDG725	OsSDG725, OsSET8, ASHH2	SET DOMAIN GROUP PROTEIN 725	SET Domain Group Protein725, SET DOMAIN GROUP725, SET protein 8, \ABSENT, SMALL, OR HOMEOTIC DISCS 1 HOMOLOG 2\""
	42	Os02g0610500	LOC_Os02g39710.1	2	COL4	OsCOL4, OsD, OsBBX5, OsCOL4/OsD, OsCCT06, BBX5, CCT06	CONSTANS-LIKE GENE 4	CONSTANS-like gene 4, B-box-containing protein 5, CCT domain-containing gene 6, CCT (CO, CO-LIKE and TOC1) domain protein 6, CCT domain protein 6, OsCO like2
	43	Os02g0618200	LOC_Os02g40510.1	2	TOC1	OsTOC1, OsPRR1, Os-PRR1, PRR1, OsRRA21, OsCCT07	TIMING OF CAB EXPRESSION 1	Two-component response regulator-like PRR1, Pseudo-response regulator 1, A-type RR 21, CCT domain-containing gene 7, CCT (CO, CO-LIKE and TOC1) domain protein 7, CCT domain protein 7
	44	Os02g0662700	LOC_Os02g44360.1	2	HAM1	OsSCL1, SCL1, OsHAM1, OsGRAS-9, OsGRAS-9, GRAS-9, GRAS9, OsGRAS8, GRAS8, SCL6-II, OsSCL6-II	HAIRY MERISTEM 1	SCARECROW-LIKE 1, hairy meristem 1, GRAS protein 9, SCARECROW-LIKE6-II
	45	Os02g0663100	LOC_Os02g44370.1	2	HAM2	OsHAM2, OsGRAS-8, OsGRAS8, GRAS-8, GRAS8	HAIRY MERISTEM 2	hairy meristem 2, GRAS protein 8
	46	Os02g0672100	LOC_Os02g45054.4, LOC_Os02g45054.3, LOC_Os02g45054.1, LOC_Os02g45054.2	2	IDD4	OsIDD4, SID1	INDETERMINATE DOMAIN 4	indeterminate domain 4, Suppressor of rid1
	47	Os02g0705500	LOC_Os02g47660.1	2	BLR1	OsbHLH079, OsbHLH79, bHLH079, bHLH79, OsBLR1, OsBCL2, BCL2	BRASSINOSTEROID-RESPONSIVE LEAF ANGLE REGULATOR 1	basic helix-loop-helix protein 079, Basic Helix-Loop-Helix 79, OsBC1-Like2, BC1-Like 2
	48	Os02g0724000	LOC_Os02g49230.4, LOC_Os02g49230.6, LOC_Os02g49230.5, LOC_Os02g49230.1, LOC_Os02g49230.2, LOC_Os02g49230.3	2	BBX7	OsN, OsBBX7, OsCCT08, OsCCT8, OsDTH2, CCT08, CCT8, DTH2	_	CONSTANS-like gene N, B-box-containing protein 7, CCT domain-containing gene 8, CCT (CO, CO-LIKE and TOC1) domain protein 8, CCT domain protein 8
	49	Os02g0725700	LOC_Os02g49370.1, LOC_Os02g49370.2	2	LEC1	OsHAP3E, HAP3E, OsLEC1/OsHAP3E, OsLEC1, LEC1, OsNF-YB7, NF-YB7, NFYB7, L1L	LEAFY COTYLEDON 1	HAP3 subunit E, LEC1-type 3 subunit protein-E, leafy cotyledon 1, NUCLEAR FACTOR-Y subunit B7, NUCLEAR FACTOR-Y subunit NF-YB7, LEC1-LIKE, LEAFY COTYLEDON1-LIKE, HAP3 SUBUNIT E, NF-YB subunit 7, NF-YB family 7, LEAFY COTYLEDON1
	50	Os02g0731700	LOC_Os02g49880.1	2	BBX8	OsBBX8, OsK, OsCCT09, OsGhd2, OsK/Ghd2, CCT09, Ghd2	B-BOX-CONTAINING PROTEIN 8	B-box-containing protein 8, CCT domain-containing gene 9, CCT (CO, CO-LIKE and TOC1) domain protein 9, CCT domain protein 9, \Grain number, plant height, and heading date2\", CONSTANS-like 1 protein"
	51	Os02g0771100	LOC_Os02g53140.1	2	PPS	OsWD40-55, OsCOP1, COP1, YEL, OsYEL, OsPPS, COP1-1, OsCOP1-1, OsRING347, RING347	PETER PAN SYNDROME	COP1 ortholog, CONSTITUTIVE PHOTOMORPHOGENIC 1, yellowish-pericarp embryo lethal, RING-type E3 ubiquitin ligase 347
	52	Os02g0820900	LOC_Os02g57530.1, LOC_Os02g57530.4, LOC_Os02g57530.3, LOC_Os02g57530.2	2	ETR3	OsETR3, OsERS4, OS-ETR3, OsETR3a, OsETR3b, PK2, OsPK2, OsETR2;1, ETR2;1	ETHYLENE RESPONSE 3
	53	Os03g0122500		3	EF-CD	Ef-cd, OsEf-cd	EARLY FLOWERING-COMPLETELY DOMINANT	Early flowering-completely dominant
	54	Os03g0122600	LOC_Os03g03100.1, LOC_Os03g03070.1	3	MADS50	OsMADS50, AGL20, SOC1, OsSOC1, RMADS208, OsSOC1/ OsMADS50/DTH3, DTH3, OsDTH3	MADS BOX GENE 50	MADS box gene50, MADS-box transcription factor 50, Protein SUPPRESSOR OF CONSTANS OVEREXPRESSION 1-like, Protein AGAMOUS-like 20
	55	Os03g0131900	LOC_Os03g03990.1	3	YGL9	OscpSRP43, cpSRP43, PGL3	YELLOW-GREEN LEAF 9	Chloroplast Signal Recognition Particle 43, chloroplast signal recognition particle 43 KD protein, chloroplast signal recognition particle 43 kDa protein, yellow green leaf 9, pale- green leaf 3
	56	Os03g0151300	LOC_Os03g05690.1, LOC_Os03g05680.1	3	SE14	JMJ701, Os JMJ701, Se14	PHOTOSENSITIVITY 14	Jumonji 701, Photoperiod-sensitivity-14
	57	Os03g0180800	LOC_Os03g08310.1	3	TIFY11A	OsJAZ3, JAZ3, OsJAZ 9, OsJAZ9, Os-JAZ9, JAZ9, OsTIFY11a, OsJAZ6, JAZ6	TIFY GENE 11A	Jasmonate ZIM-domain protein 3, Jasmonate ZIM-domain protein 9
	58	Os03g0180900	LOC_Os03g08320.1	3	TIFY11C	OsJAZ2, JAZ2, OsJAZ 11, OsJAZ11, Os-JAZ11, JAZ11, OsTIFY11c, OsJAZ1, JAZ1	TIFY GENE 11C	Jasmonate ZIM-domain protein 2, Jasmonate ZIM-domain protein 11
	59	Os03g0181100	LOC_Os03g08330.1	3	TIFY11B	OsJAZ4, JAZ4, OsJAZ 10, OsJAZ10, JAZ10, OsTIFY11b	TIFY GENE 11B	Jasmonate ZIM-domain protein 4, Jasmonate ZIM-domain protein 10
	60	Os03g0187500	LOC_Os03g08850.1	3	_	Os_F0701, OsAFB6, AFB6, OsAFB5, AFB5, OsFBL70, FBL70	_	Auxin-signaling F-Box 6, Auxin F-box protein 5, Auxin-signaling F-Box 5, F-box-type E3 ubiquitin ligase L70
	61	Os03g0197800	LOC_Os03g10140.1	3	IDD1	OsIDD1	INDETERMINATE DOMAIN 1	indeterminate domain 1
	62	Os03g0200600	LOC_Os03g10350.2, LOC_Os03g10350.1	3	TPR75	OsTPR075, TPR075, OsTPR75	TETRATRICOPEPTIDE REPEAT PROTEIN 75	tetratricopeptide repeat protein 075
	63	Os03g0229500	LOC_Os03g12790.1	3	GFD1	OsGFD1	GRAIN FILLING DURATION 1	MATE efflux family protein, grain filling duration mutant 1
	64	Os03g0284100	LOC_Os03g17570.6, LOC_Os03g17570.5, LOC_Os03g17570.4, LOC_Os03g17570.3, LOC_Os03g17570.2, LOC_Os03g17570.1	3	PRR73	OsPRR73, Os-PRR73, Prr3, OsPRR3, OsRRA20, OsCCT11, CCT11	PSEUDO-RESPONSE REGULATOR 73	A-type RR 20, pseudo-response regulator 3, CCT domain-containing gene 11, CCT (CO, CO-LIKE and TOC1) domain protein 11, CCT domain protein 11
	65	Os03g0309200	LOC_Os03g19590.1	3	PHYB	phyB, PHYB1, OsPHYB, OsphyB, OsYHB, YHB, OsPHYB/OsYHB	PHYTOCHROME B	PhytochromeB, Phytochrome B
	66	Os03g0337600	LOC_Os03g21900.1	3	LM3	UroD, URO-D, OsLM3, OsUroD, OsURO-D	LESION MIMIC 3	Uroporphyrinogen-III decarboxylase, lesion mimic 3
	67	Os03g0402800	LOC_Os03g28940.2, LOC_Os03g28940.1	3	TIFY10A	OsJAZ5, JAZ5, JAZ6, OsJAZ6, OsTIFY10A	TIFY GENE 10A	Jasmonate ZIM-domain protein 5, Jasmonate ZIM-domain protein 6
	68	Os03g0407400		3	LK3	lk3(t), lk3(t)*, SG3, GS3, SG3-GS3, OsGW3, OsGS3, RGG3/GS3/Mi/OsGGC1, RGG3, Mi, OsGGC1, GGC1, OsSYL3, SYL3, TT2, OsTT2	LONG KERNEL 3	long kernel 3, long kernel-3, grain size, grain length and weight protein, GRAIN SIZE 3, G gamma subunit GS3, Heterotrimeric G Protein gamma3 Subunit, style length 3, THEROMOTOLERANCE 2
	69	Os03g0430000	LOC_Os03g31570.1	3	DES1	OsDES1	DEFECTIVE EMBRYO SAC 1	defective embryo sac1
	70	Os03g0445700	LOC_Os03g33090.1	3	LBD37	OsLBD37, OsLBD3-8, LBD3-8	LATERAL ORGAN BOUNDARIES DOMAIN 37	lateral organ boundaries domain protein 37, LBD-CONTAINING PROTEIN 37
	71	Os03g0566800	LOC_Os03g36930.1	3	_	OsRH34, RH34	_	RNA helicase 34
	72	Os03g0609500	LOC_Os03g41330.1	3	LBD38	OsLBD38, HINGE2, OsHINGE2, LOB39, OsLOB39	LATERAL ORGAN BOUNDARIES DOMAIN 38	lateral organ boundaries domain protein 38, Highly Induced by Nitrate Gene 2
	73	Os03g0635100	LOC_Os03g43480.1	3	RGG1	OsRGG1	RICE G PROTEIN GAMMA SUBUNIT 1	heterotrimeric G-protein gamma subunit 1, G protein gamma1 subunit, rice G protein gamma subunit 1, G protein gamma subunit 1
	74	Os03g0669200	LOC_Os03g46650.1	3	RGB1	OsWD40-80, RGbeta1, OsRGB1, OsDWD38, DWD38	RICE G PROTEIN BETA SUBUNIT 1	heterotrimeric G protein beta 1 subunit, heterotrimeric G protein b-subunit 1, G protein beta subunit 1, DWD motif- containing protein 38
	75	Os03g0685000	LOC_Os03g48040.1, LOC_Os03g48040.2	3	HDY1	OsFdC2, FdC2, OsHDY1, PetF-2	HEADING DATE DELAY AND YELLOWISH LEAF 1	ferredoxin-like protein with C-terminal extension 2, Ferredoxin C2, Ferredoxin-2
	76	Os03g0704700	LOC_Os03g49770.1, LOC_Os03g49770.2	3	ORP1C	OsORP1C	OXYSTEROL-BINDING RELATED PROTEIN 1C	oxysterol-binding related protein 1C, OSBP-related protein 1C, oxysterol-binding protein-related protein 1C
	77	Os03g0711100	LOC_Os03g50310.1	3	BBX10	OsBBX10, OsJ, OsCCT14, OsCOL10, COL10, OsCOL9, CCT14, COL9	B-BOX-CONTAINING PROTEIN 10	B-box-containing protein 10, CCT domain-containing gene 14, CCT (CO, CO-LIKE and TOC1) domain protein 14, CCT domain protein 14, CONSTANS-Like 10, CONSTANS-like 9, OsCO like6
	78	Os03g0725400	LOC_Os03g51550.1, LOC_Os03g51550.2, LOC_Os03g51550.3	3	_	OsWD40-86, WD40-86, OsWDR5a, WDR5a, OsWDR5, WDR5, OsDWD41, DWD41	_	WD repeat domain 5, DWD motif- containing protein 41
	79	Os03g0752100	LOC_Os03g54084.1	3	LHD3	PHYC, OsPHYC, OsPHYCa, OsPHYCb, OsLHD3	LATE HEADING DATE 3	PhytochromeC, Phytochrome C, late heading date 3
	80	Os03g0762000	LOC_Os03g55389.1	3	HD6	Hd6(t)*, OSCKA2, OsCKA2, CKA2, OsCKA2-1, CKA2-1, Hd6/CK2alpha, CK2alpha	HEADING DATE 6	Heading date (QTL)-6(t), Heading date-6, Heading date6, casein kinase II alpha subunit, CK2alpha subunit 1, Casein Kinase 2alpha
	81	Os03g0793500	LOC_Os03g57940.1, LOC_Os03g57940.2, LOC_Os03g57940.3, LOC_Os03g57940.4	3	HD16	Hd16, EL1, CK1, Hd16/CKI, Hd16/EL1	HEADING DATE 16	EARLY FLOWERING 1, Early flowering1, Casein Kinase I
	82	Os03g0818800	LOC_Os03g60430.2, LOC_Os03g60430.1	3	IDS1	OsIDS1, AP2/EREBP#033, AP2/EREBP33, AP2-33/IDS1, AP2-33, AP2-2, DLN104, OsDLN104	INDETERMINATE SPIKELET 1	OsINDETERMINATE SPIKELET 1, INDETERMINATE SPIKELET1, APETALA2/ethylene-responsive element binding protein 33, APETALA2-2, DLN repressor 104, DLN motif protein 104
	83	Os04g0162100	LOC_Os04g08034.1, LOC_Os04g08034.2, LOC_Os04g08034.3, LOC_Os04g08034.4, LOC_Os04g08034.6, LOC_Os04g08034.5	4	EMF2A	OsEMF2a, OsEMF2, EMF2	EMBRYONIC FLOWER 2A	EMBRYONIC FLOWER 2, Embryonic Flower2a
	84	Os04g0166600	LOC_Os04g08450.3, LOC_Os04g08450.2, LOC_Os04g08450.1	4	SFL1	OsSFL1	SAP30 FUNCTIONAL LIKE 1	SAP30 Functional Like 1
	85	Os04g0169100	LOC_Os04g08740.3, LOC_Os04g08740.2, LOC_Os04g08740.1	4	ETR2	etr2, OsPK1, PK1, ERL1, OsETR2, OsERL1, OS-ETR2, OsERS3	ETHYLENE RESPONSE 2	subfamily I ethylene receptor, ethylene receptor 2
	86	Os04g0206700	LOC_Os04g12980.1	4	UGT74J1	OsUGT74J1	UDP-GLUCOSYLTRANSFERASE 74J1	UDP-glucosyltransferase 74J1
	87	Os04g0234600	LOC_Os04g16680.1	4	_	FBPase, OsFBPase, OsSBPase, SBPase	_	Fru-1, 6-bisphosphatase, sedoheptulose 1, 7-bisphosphatase
	88	Os04g0395800	LOC_Os04g32480.1	4	TIFY9	OsJAZ11, OsJAZ5, OsTIFY9, JAZ11, JAZ5, JAZ11/TIFY9	TIFY GENE 9	Jasmonate ZIM-domain protein 5, Jasmonate ZIM-domain protein 11.
	89	Os04g0442300	LOC_Os04g36070.1	4	RR1	rr1, OsRR1, Rra9, OsRRA9	A-TYPE RESPONSE REGULATOR 1	A-TYPE response regulator 1, Type A response regulator 1, A-type RR 9
	90	Os04g0447100	LOC_Os04g37430.1	4	SPH	OsLOX6, LOX6, LOX5, OsLOX5	SPLIT-HULL	lipoxygenase 6, split-hull
	91	Os04g0469800	LOC_Os04g39430.1, LOC_Os04g39430.2	4	D11	d11(d8), dwf10, d8, D11/CYP724B1, d11, CYP724B1, GNS4, OsD11, PMM1, OsPMM1, PMM1/D11, NBG4, OsCPB1, CPB1, CPB1/D11	DWARF SHINKANEAIKOKU OR NOHRIN 28	shinkaneaikoku or nohrin 28 dwarf, DWARF SHINKANEAIKOKU OR NOHRIN 28, OsDWARF11, dwarf-11, Cytochrome P450 724B1, Dwarf protein 11, cytochrome P450 CYP724B1, DWARF11, grain number and size on chromosome 4, Panicle Morphology Mutant 1, Notched Belly Grain 4, CLUSTERED PRIMARY BRANCH 1
	92	Os04g0489600	LOC_Os04g41229.1, LOC_Os04g41229.2	4	SGI1	OsbHLH111, bHLH111, HBP1, OsHBP1, OsSGI1	STARVATION- ASSOCIATED GROWTH INHIBITOR 1	basic helix-loop-helix protein 111, Hd1 Binding Protein 1, starvation- associated growth inhibitor 1
	93	Os04g0540200	LOC_Os04g45690.1	4	_	OsBBX13, BBX13, OsRIP1, RIP1	_	B-box-containing protein 13, OsRE1-INTERACTING PROTEIN 1, RE1-INTERACTING PROTEIN 1
	94	Os04g0550400	LOC_Os04g46450.1	4	_	OsHUB1, HUB1, SIP20, OsRING377, RING377	_	HISTONE MONOUBIQUITINATION1, HISTONE MONOUBIQUITINATION 1, SKIP interacting protein 20, SKIPa-interacting protein 20, SKIPa-interacting protein 20, RING-type E3 ubiquitin ligase 377
	95	Os04g0555000	LOC_Os04g46860.1	4	HAM3	OsHAM3, OsGRAS-21, OsGRAS21, GRAS-21, GRAS21, OsGRAS20, GRAS20	HAIRY MERISTEM 3	hairy meristem 3, GRAS protein 21
	96	Os04g0569100	LOC_Os04g48070.3, LOC_Os04g48070.2, LOC_Os04g48070.1	4	ROC4	Roc4(t), Roc4, GL2-4, OsROC4, OsGL2-4, OsHDZ16, OsHDZIP16, HDZ16, HDZIP16	RICE OUTMOST CELL-SPECIFIC GENE 4	Rice outmost cell-specific gene 4(t), Rice outermost cell-specific gene-4, Homeobox-leucine zipper protein ROC4, Homeodomain transcription factor ROC4, HD-ZIP protein ROC4, Protein RICE OUTERMOST CELL-SPECIFIC 4, GLABRA 2-like homeobox protein 4, homeodomain-leucine zipper transcription factor 16, OsHDZIP transcription factor 16
	97	Os04g0623901		4	MIR171C	miR171c, osa-miR171cosa-miR171c-3p osa-miR171c-5p	MICRORNA171C	MICRORNA171c, osa-miRNA171c, delayed heading
	98	Os04g0648800	LOC_Os04g55510.1	4	HIP1	OsHIP1, HAF1, OsHAF1, OsRING275, RING275	HAL3-INTERACTING PROTEIN 1	OsHAL3-interacting protein 1, Heading date Associated Factor 1, RING-type E3 ubiquitin ligase 275
	99	Os04g0653000	LOC_Os04g55920.5, LOC_Os04g55920.1, LOC_Os04g55920.2	4	EG2	OsTIFY3, OsJAZ10, OsJAZ 1, OsJAZ1, JAZ1, EG2/OsJAZ1, EG2, JAZ1/EG2	EXTRA GLUME 2	Jasmonate ZIM-domain protein 1, Jasmonate ZIM-domain protein 10, extra glume 2, TIFY gene 3
	100	Os05g0121600	LOC_Os05g03040.3, LOC_Os05g03040.2, LOC_Os05g03040.1	5	RSR1	AP2/EREBP#090, AP2/EREBP90, OsTOE1, TOE1, qHD5, AP2-1, AP2/EREBP/RSR1, OsRSR1, DLN130, DLN130a, DLN130b, OsDLN130, OsDLN130a, OsDLN130b	RICE STRACH REGULATOR 1	AP2/EREBP family transcription factor, APETALA2/ethylene-responsive element binding protein 90, Rice Starch Regulator1, APETALA2-1, DLN repressor 130, DLN motif protein 130
	101	Os05g0204600	LOC_Os05g11510.1	5	_	OsBBX14, BBX14, OsDBB3b, DBB3b	_	B-box-containing protein 14, DOUBLE B-BOX zinc finger gene 3b, DOUBLE B-BOX 3b, B-box protein 14
	102	Os05g0489700	LOC_Os05g41070.1	5	BZIP42	OsbZIP42, OsABF7, ABF7, HBF1, DLN149, OsDLN149	b-ZIP TRANSCRIPTION FACTOR 42	b-ZIP transcription factor 42, Hd3a BINDING REPRESSOR FACTOR1, Hd3a BINDING REPRESSOR FACTOR 1, DLN repressor 149, DLN motif protein 149
	103	Os05g0494100	LOC_Os05g41450.1	5	DRAP2	OsDrAp2, DrAp2, OsHAPL1, HAPL1, DLN150, OsDLN150	DR1 ASSOCIATED PROTEIN 2	Dr1-associated protein2, eukaryotic general repressor DrAp2, Heme Activator Protein like 1, DLN repressor 150, DLN motif protein 150
	104	Os05g0512500	LOC_Os05g43680.1	5	MRGBP	OsMRGBP	MRG DOMAIN BINDING PROTEIN	MRG domain binding protein
	105	Os05g0518000	LOC_Os05g44180.1	5	FTL10	OsFTL10	FLOWERING TIME LIKE GENE 10	FT-like gene 10, Flowering Locus T-like 10
	106	Os05g0530500	LOC_Os05g45420.1, LOC_Os05g45420.3, LOC_Os05g45420.2	5	OSK1	osk1, SnRK1A, OsSnRK1A, OsSNRK1a, SnRK1A/OSK1, SnRK1a, OsSnRK1.2, SnRK1.2, OsSnRK1alphaA, SnRK1alphaA	PROTEIN KINASE 1	protein kinase 1, SnRK1A protein kinase, sucrose non-fermenting-1 related protein kinase 1a, SNF1-Related Protein Kinase 1A
	107	Os05g0597100	LOC_Os05g51830.1	5	HDT1	OsHDT1, HDT701, OsHDT701	HISTONE DEACETYLASE 1	histone deacetylase OsHDT1, histone deacetylase701, histone deacetylase 701
	108	Os06g0103000	LOC_Os06g01340.1	6	BBX15	OsBBX15, OsCCT19, OsS, OsSTA162, CCT19, STA162	B-BOX-CONTAINING PROTEIN 15	B-box-containing protein 15, CCT domain-containing gene 19, CCT (CO, CO-LIKE and TOC1) domain protein 19, CCT domain protein 19
	109	Os06g0111400	LOC_Os06g02130.2, LOC_Os06g02130.1	6	PXLG1	OsPXLG1, XLG1, OsXLG1	PUTATIVE EXTRA-LARGE G PROTEIN 1	putative extra-large G protein 1, extra-large GTP-binding protein subunit 1
	110	Os06g0129700	LOC_Os06g03910.1	6	NUDX7	OsNUDX7, OsNUDX14, NUDX14	NUDIX HYDROLASE 7	Nudix Hydrolase 7
	111	Os06g0130600	LOC_Os06g04010.1, LOC_Os06g04010.2	6	_	OsGBP1, GBP1	_	barley B recombinant like protein D, GAGA-binding transcription factor 1
	112	Os06g0133900	LOC_Os06g04280.1	6	EPSPS	EPSPs, OsEPSPS	ENOLPYRUVYLSHIKIMATE PHOSPHATE SYNTHASE	5-enolpyruvylshikimate-3-phosphate synthase, EPSP synthase
	113	Os06g0142600	LOC_Os06g05060.1	6	HD3B	Hd17, EF7, Ef7, OsELF3-1, ELF3-1, OsELF3, ELF3, ELF3_chr.6, OsELF3.1, ELF3.1, OsELF3a, ELF3a	HEADING DATE 3B	HEADING DATE 17, EARLINESS 7, EARLY FLOWERING 3-1, EARLY FLOWERING3.1, EARLY FLOWERING 3.1, ELF3 homolog 1, Heading date from Qingluzhan 11, EARLY FLOWERING3
	114	Os06g0157500	LOC_Os06g06300.1	6	RFT1	FT-L 3, OsFTL3, FTL3, FT-L3, RFT, OsRFT1	RICE FLOWERING-LOCUS T 1	Rice Flowering-locus T 1, RICE FLOWERING LOCUS T 1, FT-like gene 3, RFT
	115	Os06g0157700	LOC_Os06g06320.1	6	HD3A	Hd3a, FT, qHD3(t)*, FT-L 2, OsFTL2, FT-L2, FTL2, OsHd3a	HEADING DATE 3A	heading date 3A, Heading date-3a, Heading date (QTL)-3(t), Flowering locus T, FT-like gene 2
	116	Os06g0160400	LOC_Os06g06530.1	6	HGW	OsHGW	HEADING AND GRAIN WEIGHT	heading and grain weight, heading date- and grain weight-related protein
	117	Os06g0181300	LOC_Os06g08290.1	6	AID1	aid1, OsAID1, DLN159, OsDLN159	ANTHER INDEHISCENCE 1	anther indehiscence-1, Anther Indehiscence1, DLN repressor 159, DLN motif protein 159
	118	Os06g0264500	LOC_Os06g15370.1	6	NPF3.1	PTR, OsNPF3.1	NITRATE TRANSPORTER 1/PEPTIDE TRANSPORTER 3.1	peptide transporter, NITRATE TRANSPORTER 1/PEPTIDE TRANSPORTER family 3.1
	119	Os06g0265400	LOC_Os06g15480.1, LOC_Os06g15480.2	6	BZIP47	OsbZIP47	b-ZIP TRANSCRIPTION FACTOR 47	b-ZIP transcription factor 47
	120	Os06g0275000	LOC_Os06g16370.1	6	SE1	Se1(Lm,Lf,Rs,Fl), se(t), Hd1, HD1, OsHd1, Fl, Lm, Se1, K, Rs, Lf, Se-1, Hd1(t), qHD1(t), OsA, OsBBX18, BBX18, Hd1/OsA, OsCCT21, CCT21	PHOTOSENSITIVITY 1	Photosensitivity1, Photosensitivity 1, Photoperiod sensitivity 1, Heading date, Photoperiod-sensitivity-1, HEADING DATE 1, Arabidopsis CONSTANS(CO) gene ortholog, ortholog of Arabidopsis CONSTANS, B-box-containing protein 18, CCT domain-containing gene 21, CCT (CO, CO-LIKE and TOC1) domain protein 21, CCT domain protein 21
	121	Os06g0285200	LOC_Os06g17480.1	6	HAP3D	OsHAP3D, OsEnS-83, OsNF-YB9, NF-YB9, NFYB9, OsLEC1A, LEC1A	HAP3D SUBUNIT OF CCAAT-BOX BINDING COMPLEX	HAP3 subunit D, LEC1-type 3 subunit protein-D, endosperm-specific gene 83, NUCLEAR FACTOR-Y subunit B9, NUCLEAR FACTOR-Y subunit NF-YB9, HAP3 SUBUNIT D, NF-YB subunit 9, NF-YB family 9
	122	Os06g0298200	LOC_Os06g19444.2, LOC_Os06g19444.1	6	DTH2	OsBBX19, BBX19, OsM, OsDTH2, qDTH-2, OsCCT22, CCT22	DAYS TO HEADING ON CHROMOSOME 2	B-box-containing protein 19, Days to heading on chromosome 2, CCT domain-containing gene 22, CCT (CO, CO-LIKE and TOC1) domain protein 22, CCT domain protein 22
	123	Os06g0498800	LOC_Os06g30370.1	6	MFT1	OsMFT1	MOTHER OF FT AND TFL1	MFT-like gene 1
	124	Os06g0552900	LOC_Os06g35940.1	6	FTL12	OsFTL12, FT-L11	FLOWERING TIME LIKE GENE 12	FT-like gene 12, FLOWERING LOCUS T-like 12, FT-like gene 11
	125	Os06g0603000	LOC_Os06g40080.1	6	SE5	Se5, OsHO1, OsHO-1, OsHY1, HO-1, HO1, OsSE5, YGL2, YGL2/HO1	PHOTOSENSITIVITY 5	Photosensitivity5, Photosensitivity 5, Photoperiod-sensitivity-5, heme oxygenase 1, heme oxygenase-1, haem oxygenase-1, photoperiod sensitivity5, PHOTOPERIOD SENSITIVITY 5, YELLOW-GREEN LEAF2, YELLOW GREEN LEAF 2
	126	Os06g0614000	LOC_Os06g41090.1	6	FTIP1	OsFTIP1, OsC2DP55, C2DP55	FT-INTERACTING PROTEIN 1	FT-INTERACTING PROTEIN1, C2 Domain-Containing Protein 55
	127	Os06g0649900	LOC_Os06g44060.1, LOC_Os06g44060.2	6	PLDvarphi	OsPLDvarphi, spPLD, OsspPLD	PHOSPHOLIPASE D varphi
	128	Os06g0667100	LOC_Os06g45640.1	6	HAP5B	OsHAP5B, NF-YC, CBF-C, OsNF-YC4, Os-NF-YC4, NF-YC4, NFYC4, OsNF-YC4-3, NF-YC4-3	HAP5B SUBUNIT OF CCAAT-BOX BINDING COMPLEX	Nuclear factor Y C4 subunit, Nuclear factor Y C subunit 4, NUCLEAR FACTOR-Y subunit C4, NUCLEAR FACTOR-Y subunit NF-YC4, NF-YC subunit 4, NF-YC family 4
	129	Os06g0675600	LOC_Os06g46270.1	6	Y37	NAC11, ONAC011, ONAC11, OMTN4, OsY37, OsY37N, OsY37I, OsNAC1, DLN172, OsDLN172, OsNAC092, NAC092, OsNAC92, NAC92	YELLOW 37	NAC domain-containing protein 011, NAC domain-containing protein 11, miR164-targeted NAC4, Oryza miR164-targeted NAC4, Yellow37, Yellow 37, DLN repressor 172, DLN motif protein 172
	130	Os07g0184800	LOC_Os07g08710.2, LOC_Os07g08710.1	7	ATH1	OsATH1	AT-HOOK PROTEIN 1	AT-hook protein 1
	131	Os07g0247100	LOC_Os07g14350.1, LOC_Os07g14350.2	7	LLB	OsLLB, LCMT, OsMTS1, MTS1, PLS3	LESION AND LAMINA BENDING	leucine carboxyl methyltransferase, Premature leaf senescence 3, O-methyltransferase 1
	132	Os07g0259100	LOC_Os07g15540.1	7	ETR4	PK3, OsPK3, OsETR4, OS-ETR4	ETHYLENE RESPONSE 4	subfamily I ethylene receptor
	133	Os07g0261200	LOC_Os07g15770.1	7	GHD7	Ghd2, Ghd7, OsGhd7, OsCCT26, OsCMF8, OsI, Ghd7/Hd4, Hd4, EH7-1/Hd4, Ghd7-0a, EH7-1, EH7/Ghd7, EH7, OsEH7, GLW7.1, OsGLW7.1	HEADING DATE 7	heading date 7, \Grain number, plant height, and heading date7\", \"GRAIN NUMBER, PLANT HEIGHT AND HEADING DATE 7\", CCT domain-containing gene 26, CCT (CO, CO-LIKE and TOC1) domain protein 26, CCT domain protein 26, CCT MOTIF FAMILY (CMF) gene 8, Early heading 7, \"Grain Length, Width and Weight 7.1\", Grain height date 7"
	134	Os07g0563700	LOC_Os07g37640.1	7	CUR1	OsCUR1	CURLED LATER 1	curled later1, largest subunit of Elongator complex
	135	Os07g0606600	LOC_Os07g41580.1	7	HAP3F	OsHAP3F, NF-YB, CBF-A, NF-YB10, OsNF-YB10, NFYB10	HAP3F SUBUNIT OF CCAAT-BOX BINDING COMPLEX	NUCLEAR FACTOR-Y subunit B10, NUCLEAR FACTOR-Y subunit NF-YB10, NF-YB subunit 10, NF-YB family 10
	136	Os07g0615200	LOC_Os07g42370.3, LOC_Os07g42370.2, LOC_Os07g42370.1	7	TIFY10B	OsJAZ6, OsJAZ 7, OsJAZ7, OsTIFY10B, JAZ6, JAZ7	TIFY GENE 10B	Jasmonate ZIM-domain protein 6, Jasmonate ZIM-domain protein 7.
	137	Os07g0695100	LOC_Os07g49460.1, LOC_Os07g49460.4, LOC_Os07g49460.3, LOC_Os07g49460.2	7	HD2	Hd2(t), Hd2, qHD2(t), OsPRR37, Os-PRR37, PRR37, Prr4, OsPRR4, DTH7, Os DTH7, OsCCT28, CCT28, Ghd7.1, PRR37/Hd2, EH7-2, EH7-2/Hd2, Hd2/PRR37, PRR37-1a, PRR37-1b, PRR37-1c, PRR37-2a, PRR37- 2, HD7.2	Heading date 2	Heading date (QTL)-2(t), Heading date 2, PSEUDO-RESPONSE REGULATOR 37, PSEUDO RESPONSE REGULATOR 37, pseudo-response regulator 4, Days to heading 7, Days to heading on chromosome 7, CCT domain-containing gene 28, CCT (CO, CO-LIKE and TOC1) domain protein 28, CCT domain protein 28, \grain number, plant height and heading date 7.1\", Grain height date 7.1, Early heading7-2, Heading date 7.2"
	138	Os08g0120000	LOC_Os08g02640.1, LOC_Os08g02640.2, LOC_Os08g02640.3, LOC_Os08g02640.4, LOC_Os08g02640.5	8	LPS1	SDH2, SDHB, sdhB, RPS14, rps14, sdh2-1, SDH2-RPS14, OsLPS1, OsSDH2-1	LATE PREMATURE SENESCENCE 1	SUCCINATE:UBIQUINONE OXIDOREDUCTASE, mitochondrial succinate dehydrogenase subunit B, ribosomal protein S14, succinate dehydrogenase (iron-sulphur protein subunit), chimeric SDH2-RPS14
	139	Os08g0157600	LOC_Os08g06110.2, LOC_Os08g06110.5, LOC_Os08g06110.4, LOC_Os08g06110.3	8	CCA1	OsCCA1, OsLHY, LHY, LHY-like_chr.8, COC1, DLN203, OsDLN203, LEM1, OsLEM1, Nhd1, OsNhd1	CIRCADIAN CLOCK ASSOCIATED 1	LATE ELONGATED HYPOCOTYL, DLN repressor 203, DLN motif protein 203, lvp1 enhancer mutant 1, N-mediated heading date1
	140	Os08g0174500	LOC_Os08g07740.1	8	HD5	Hd5(t)*, Hd5, qHD5, HAP3H, OsHAP3H, NF-YB, CBF-A, DTH8, qHD5(t)*, Ghd8, Ghd8/DTH8, Lhd1, NF-YB11, OsNF-YB11, NFYB11, LH8, DTH8/Ghd8, RH8, DTH8/Ghd8/LHD1, CAR8, DTH8/Ghd8/ OsHAP3H, EF8, OsEF8	Heading date (QTL)-5(t)	Heading date (QTL)-5(t), Heading date 5, HAP3H SUBUNIT OF CCAAT-BOX BINDING COMPLEX, days to heading8, days to heading on chromosome 8, NUCLEAR FACTOR-Y subunit B11, NUCLEAR FACTOR-Y subunit NF-YB11, rice heterosis 8, \GRAIN YIELD, PLANT HEIGHT AND HEADING DATE 8\", Carbon Assimilation Rate 8, NF-YB subunit 11, NF-YB family 11, early flowering 8"
	141	Os08g0194000	LOC_Os08g09460.1	8	FBX267	OsFBX267	F-BOX PROTEIN 267
	142	Os08g0224300	LOC_Os08g12780.1, LOC_Os08g12780.2, LOC_Os08g12780.3, LOC_Os08g12780.4, LOC_Os08g12780.5	8	ARE1	OsARE1	ABNORMAL CYTOKININ RESPONSE 1-1 REPRESSOR 1	abnormal cytokinin response 1-1 repressor1, abnormal cytokinin response 1-1 repressor 1, abc1-1 repressor 1
	143	Os08g0299000	LOC_Os08g20270.2, LOC_Os08g20270.1	8	FON7	OsFON7	FLORAL ORGAN NUMBER 7	FLORAL ORGAN NUMBER7
	144	Os08g0430500	LOC_Os08g33370.1, LOC_Os08g33370.2	8	GF14C	GF14c, OsGF14c, 14-3-3c	G-BOX FACTOR 14-3-3C PROTEIN	G-box factor 14-3-3c protein
	145	Os08g0442400	LOC_Os08g34360.1	8	LFS	AP2/EREBP#109, AP2/EREBP109, OsAP2/EREBP109, OsLFS	LATE FLOWERING SEMI-DWARF	APETALA2/ethylene-responsive element binding protein 109
	146	Os08g0484600	LOC_Os08g37800.1	8	OSK4	osk4, OsK4, OsATG1c, ATG1C, SnRK1B, snrk1b, SnRK1B/OSK24, OSK24, OsK24, OsSNRK1b, OsSnRK1.4, SnRK1.4, OsSnRK1alphaC, SnRK1alphaC	PROTEIN KINASE 4	protein kinase 4, autophagy 1c, AUTOPHAGY ASSOCIATED GENE 1C, SnRK1B protein kinase, sucrose non-fermenting-1 related protein kinase 1b
	147	Os08g0492100	LOC_Os08g38410.3, LOC_Os08g38410.2, LOC_Os08g38410.1	8	RBGD3	OsRBGD3	RNA-BINDING GLYCINE-RICH PROTEIN 3	RNA-binding glycine-rich protein 3
	148	Os08g0493900	LOC_Os08g38570.1	8	EHD5	OsWD40-161, WD40-161, Ehd5, OsEhd5	EARLY HEADING DATE 5	Early heading date 5
	149	Os08g0536300	LOC_Os08g42440.1	8	COL15	OsBBX26, BBX26, OsO, OsCCT30, CCT30, OsCOL15, OsCOL15/OsBBX26, Hd1-3	CONSTANS-LIKE PROTEIN 15	B-box-containing protein 26, CCT domain-containing gene 30, CCT (CO, CO-LIKE and TOC1) domain protein 30, CCT domain protein 30, CONSTANS-like protein 15, CONSTANS-like transcription factor 15
	150	Os08g0538000	LOC_Os08g42560.1	8	GLYRS3	OsGlyRS3, GlyRS3	GLYCYL-TRNA SYNTHETASE 3	glycyl-tRNA synthetase 3
	151	Os08g0539300	LOC_Os08g42640.1	8	RFI2	OsRFPH2-10, RFPH2-10, OsRFI2, UCIP1, OsUCIP1, OsRING344, RING344	RED AND FAR-RED INSENSITIVE 2	RING finger protein OsRFPH2-10, RING-H2 protein 10, RING-H2 Finger E3 Ubiquitin Ligase 10, OsUBC26 Interact Protein 1, RING-type E3 ubiquitin ligase 344
	152	Os08g0549600	LOC_Os08g43600.1	8	BZIP69	OsbZIP69, OsFD4, FD4	b-ZIP TRANSCRIPTION FACTOR 69	b-ZIP transcription factor 69, FD Transcription Factor 4
	153	Os08g0554400	LOC_Os08g44050.4, LOC_Os08g44050.3, LOC_Os08g44050.2, LOC_Os08g44050.1	8	IDD6	OsIDD6	INDETERMINATE DOMAIN 6	indeterminate domain 6
	154	Os09g0123200	LOC_Os09g03610.1, LOC_Os09g03610.2, LOC_Os09g03610.3, LOC_Os09g03610.4	9	FCA	OsFCA, OsFCA-1, OsFCA-2, OsFCA-3, OsFCA-4, OsFCA-gamma	OSFCA PROTEIN	OsFCA protein
	155	Os09g0134500	LOC_Os09g04890.1	9	SET33	OsSET33, OsSDG723, SDG723, OsTrx1, Trx1, OsTrx1/SDG723, DLN219, OsDLN219	SET PROTEIN 33	SET protein 33, Trithorax1, TRITHORAX-like protein OsTrx1, SET domain group protein 723, DLN repressor 219, DLN motif protein 219
	156	Os09g0240200	LOC_Os09g06464.1	9	CO3	OsB, OsCO3, OsBBX27, OsCO3/OsB, OsCCT31, CO3, BBX27, CCT31	CONSTANS 3	CONSTANS-like gene B, B-box-containing protein 27, CCT domain-containing gene 31, CCT (CO, CO-LIKE and TOC1) domain protein 31, CCT domain protein 31
	157	Os09g0299000	LOC_Os09g12750.1, LOC_Os09g12750.2	9	PHL3	OsPHL3	PHR1 LIKE 3	PHR1 like3, PHOSPHATE STARVATION RESPONSE 1-like 3
	158	Os09g0306800	LOC_Os09g13630.1	9	EMF2B	OsEMF2b, EMF2b, GW9, OsGW9, GW9/OsEMF2b	EMBRYONIC FLOWER 2B	EMBRYONIC FLOWER 2b, grain weight 9
	159	Os09g0307800	LOC_Os09g13740.1, LOC_Os09g13740.2	9	LVP1	SDG724, OsSDG724, OsLVP1, OsSET34	LONG VEGETATIVE PHASE 1	SET Domain Group Protein 724, long vegetative phase1, SET protein 34
	160	Os09g0422500	LOC_Os09g25490.1	9	BC6	Bc6*, Bc6, OsCesA9, CESA9, OsCESA9, OS_CESA09, OsCesA 9, CesA9, BC88, SDBC1, OsSDBC1	BRITTLE CULM 6	Brittle culm6, Brittle culm 6, Brittle culm-6, Cellulose synthase A catalytic subunit 9 [UDP-forming], Cellulose synthase A catalytic subunit 9, semi-dominant brittle culm 1, fragile culm 16
	161	Os09g0439200	LOC_Os09g26780.1	9	TIFY10C	OsJAZ7, JAZ7, OsJAZ 8, OsJAZ8, Os-JAZ8, JAZ8, OsTIFY10c, OsTIFY10c/OsJAZ8	TIFY GENE 10C	Jasmonate ZIM-domain protein 7, Jasmonate ZIM-domain protein 8.
	162	Os09g0441900	LOC_Os09g26999.3, LOC_Os09g26999.2, LOC_Os09g26999.1	9	DEP1	OsDEP1, EP, qPE9-1, DN1, DEP1/DN1/qPE9-1, qNGR9, qDEP1, RGG4/DEP1/DN1/qPE9-1/OsGGC3, RGG4, OsDN1, OsGGC3, GGC3	DENSE AND ERECT PANICLE 1	dense and erect panicle 1, erect-pose panicle, DENSE PANICLE 1, DENSE AND ERECT PANICLE1, DENSE AND ERECT PANICLES 1, G gamma subunit DEP1, Heterotrimeric G Protein gamma4 Subunit
	163	Os09g0513500	LOC_Os09g33850.1	9	FTL4	OsFT, osFT, FT-L 4, OsFTL4, FT-L4, FT-1, OsFT-1	FLOWERING TIME LIKE GENE 4	FT-like gene 4
	164	Os09g0540800	LOC_Os09g36910.1	9	BZIP77	OsbZIP77, OsFD1, FD1	b-ZIP TRANSCRIPTION FACTOR 77	b-ZIP transcription factor 77, basic leucine zipper (bZIP) transcription factor FD1, FD Transcription Factor 1
	165	Os09g0552800	LOC_Os09g38000.1	9	YL3	ONAC109, NAC109, OsYL3	YELLOW LEAF 3	NAC domain-containing protein 109, yellow leaf 3
	166	Os09g0560900	LOC_Os09g38790.3, LOC_Os09g38790.2, LOC_Os09g38790.1	9	SIP1	OsSIP1, OsSUF4, SUF4	SDG723/OSTRX1 INTERACTION PROTEIN 1	SDG723/OsTrx1/OsSET33 Interaction Protein 1, SDG723/OsTrx1 Interaction Protein 1, SUPPRESSOR OF FRI 4
	167	Os10g0117800	LOC_Os10g02814.2, LOC_Os10g02814.1	10	PXLG4	OsPXLG4, XLG3, OsXLG3	PUTATIVE EXTRA-LARGE G PROTEIN 4	putative extra-large G protein 4, extra-large GTP-binding protein subunit 3
	168	Os10g0324900	LOC_Os10g17770.1	10	LHP1	OsLHP1	LIKE HETEROCHROMATIN PROTEIN 1	LHP1 homolog
	169	Os10g0391400	LOC_Os10g25230.1	10	TIFY11E	OsJAZ 13, OsJAZ13, JAZ13, OsTIFY11e, OsJAZ13a, OsJAZ13b, OsJAZ13c, OsJAZ13d	TIFY GENE 11E	Jasmonate ZIM-domain protein 13
	170	Os10g0392400	LOC_Os10g25290.1	10	TIFY11D	OsTIFY11d, OsJAZ1, JAZ1, OsJAZ 12, OsJAZ12, JAZ12	TIFY GENE 11D	Jasmonate ZIM-domain protein 1, Jasmonate ZIM-domain protein 12
	171	Os10g0397400	LOC_Os10g25780.3, LOC_Os10g25780.2, LOC_Os10g25780.1	10	BRD2	brd2, OsBRD2, Dim/dwf1, Dim, dwf1, OsDWF1, DWF1, LTBSG1, OsLTBSG1, LHDD10, OsLHDD10, OsD-LDH3, D-LDH3	BRASSINOSTEROID DEFICIENT DWARF 2	brassinosteroid (BR)-deficient dwarf-2, BR-deficient dwarf2, brassinosteroid-deficient dwarf2, rice homolog of Arabidopsis thaliana DIMINUTO/DWARF1, Dim/dwf1 protein, DIMINUTO, DWARF1, Putative Cell elongation protein DIMINUTO, Cell elongation protein Dwarf1, Dimunito/Dwarf1, longer top branch and shorter grain 1, D-lactate dehydrogenase 3
	172	Os10g0419200	LOC_Os10g28330.1	10	EHD2/RID1	Ehd2, RID1, OsID1, ID1, OsId1, OsID, Ehd2/RID1/OsId1, RID1/OsID1/Ehd2	EARLY HEADING DATE 2	early heading date 2, Indeterminate 1, Indeterminate, Rice Indeterminate 1
	173	Os10g0450900	LOC_Os10g31330.6, LOC_Os10g31330.5, LOC_Os10g31330.3, LOC_Os10g31330.1, LOC_Os10g31330.2	10	_	GRP, Osgrp-2, OsGRP-2, GRCWP, OsGRP2, GRP2	_	glycine-rich protein, Glycine-rich protein 2, glycine-rich cell wall protein
	174	Os10g0457200	LOC_Os10g31910.1	10	DEL1	OsPLL12, PLL12	DWARF AND EARLY-SENESCENCE LEAF 1	dwarf and early-senescence leaf1, Pectate lyase-like 12
	175	Os10g0463400	LOC_Os10g32600.1	10	EF1	Ef1 (Ef2), Ef2, Ef1, Ehd1, Eh1(t)*, EF1, ef1, qEHD-10-1(t) (qEhd1), OsRR30, OsRR22	EARLINESS 1	Earliness1, Earliness 1, Earliness-1, EARLY HEADING DATE 1, Early heading date1
	176	Os10g0482200	LOC_Os10g34110.1	10	LTT1	OsLTT1	LOW-TEMPERATURE TOLERANCE 1	low-temperature tolerance 1
	177	Os10g0536150		10	RIFLA	OsRIFLA	RICE FLOWERING ASSOCIATED
	178	Os10g0565600	LOC_Os10g41590.1, LOC_Os10g41590.2	10	HUB2	OsHUB2, FRRP1, DLN241, OsDLN241, OsRING378, RING378	HISTONE MONOUBIQUITINATION 2	HISTONE MONOUBIQUITINATION2, Flowering-Related RING Protein 1, DLN repressor 241, DLN motif protein 241, RING-type E3 ubiquitin ligase 378
	179	Os10g0580400	LOC_Os10g42960.1	10	DUR3	OsDUR3	DEGRADATION OF UREA 3	high-affinity urea transporter OsDUR3
	180	Os11g0117400	LOC_Os11g02520.1	11	WRKY104	OsWRKY104, CRPG32, OsCRPG32	WRKY GENE 104	collar region-preferential gene 32
	181	Os11g0129700	LOC_Os11g03540.1	11	WRI1-1	AP2/EREBP131, AP2/EREBP#131, OsWRI1-1, OsWRI1a, WRI1a	WRINKLED1-1	APETALA2/ethylene-responsive element binding protein 131, WRINKLED 1-1, WRI1 like protein 1-1, WRINKLED1a, WRINKLED 1a
	182	Os11g0152500	LOC_Os11g05470.1	11	RCN1	Rcn1, FDR2, Fdr2, RCN1/FDR2, OsRCN1	RICE TERMINAL FLOWER 1/CENTRORADIALIS HOMOLOG 1	Cen-like protein FDR2, RICE CENTRORADIALIS 1
	183	Os11g0157600	LOC_Os11g05930.5, LOC_Os11g05930.1, LOC_Os11g05930.2, LOC_Os11g05930.3, LOC_Os11g05930.4	11	PRR59	OsPRR59, Os-PRR59, Prr5, OsPRR5, OsCCT38, CCT38	PSEUDO-RESPONSE REGULATOR 59	pseudo-response regulator 5, CCT domain-containing gene 38, CCT (CO, CO-LIKE and TOC1) domain protein 38, CCT domain protein 38
	184	Os11g0187200	LOC_Os11g08410.1	11	GATA28	OsGATA28	GATA TRANSCRIPTION FACTOR 28	GATA transcription factor 28, GATA factor 28
	185	Os11g0206700	LOC_Os11g10050.1	11	PXLG2	OsPXLG2, XLG2, OsXLG2	PUTATIVE EXTRA-LARGE G PROTEIN 2	putative extra-large G protein 2, extra-large GTP-binding protein subunit 2
	186	Os11g0545600	LOC_Os11g34300.1, LOC_Os11g34300.2, LOC_Os11g34300.3, LOC_Os11g34305.1	11	MRG702	OsMRG702	MORF-RELATED GENE 702	MORF-RELATED GENE702
	187	Os11g0547000	LOC_Os11g34460.1, LOC_Os11g34460.2, LOC_Os11g34460.3	11	FKF1	OsFbox609, Os_F0370, OsFKF1, OsFBO10, FBO10	FLAVIN-BINDING, KELCH REPEAT, F BOX 1	F-box protein 609, \FLAVIN-BINDING, KELCH REPEAT, F-BOX 1\", F-box-type E3 ubiquitin ligase O10"
	188	Os11g0621500	LOC_Os11g40610.1, LOC_Os11g40610.2, LOC_Os11g40610.3, LOC_Os11g40610.4, LOC_Os11g40610.5	11	ELF4A	ELF4_chr.11, OsELF4a, ELF4a	EARLY FLOWERING 4A
	189	Os12g0262400	LOC_Os12g16160.1	12	CMF14	OsCCT41, CCT41, OsCMF14	CCT MOTIF FAMILY GENE 14	CCT domain-containing gene 41, CCT (CO, CO-LIKE and TOC1) domain protein 41, CCT domain protein 41, CCT MOTIF FAMILY (CMF) gene 14
	190	Os12g0533500	LOC_Os12g34850.1	12	VIL1	OsVIL1, OsVIL2	VERNALIZATION INSENSITIVE 3-LIKE 1	VIN3-LIKE 1
	191	Os12g0566200	LOC_Os12g37860.1	12	MOS1	OsMOS1	MODIFIER OF SNC1	MODIFIER OF snc1
	192	Os12g0593000	LOC_Os12g40190.1	12	PXLG3	OsPXLG3, XLG4, OsXLG4	PUTATIVE EXTRA-LARGE G PROTEIN 3	putative extra-large G protein 3, extra-large GTP-binding protein subunit 4
	193	Os12g0617000	LOC_Os12g42250.1	12	PINE1	OsPINE1, DLN266, OsDLN266, DEC1, OsDEC1	PREMATURE INTERNODE ELONGATION 1	DLN repressor 266, DLN motif protein 266, DECELERATOR OF INTERNODE ELONGATION 1
	194	Os12g0620400	LOC_Os12g42550.1, LOC_Os12g42550.2	12	MBD707	OsMeCP, MeCP, OsMBD707	METHYL-CPG-BINDING PROTEIN 707	methyl-CpG binding domain protein, Methyl-CpG binding domain containing protein, methyl-CpG-binding protein 707
	195	Os11g0544600	LOC_Os11g34190.1		CHZ1	OsChz1	Chaperone for H2A.Z-H2B 1	CHZ-domain protein 1

## Sheet: TableS8
	Supplemental Table 8. Structural variants leading protein sequence changes with the HIGH, MODERATE, and LOW impact flags by snpEff program.
	Chr.	Position	-log10(p) in GWASa	Variant type	Ref	Alt	Qual	Gene ID	Gene symbol	Transcript ID	Estimated variant type	Impact in snpEff	Amino acid substitution
	chr03	31010266	7.07242	SNP	A	T	22247.8	Os03g0752200	OsSPO11-1, OsTOP6A1	Os03t0752200-01	missense_variant	MODERATE	p.Thr50Ser
	chr03	31011432	5.12742	SNP	T	C	93889.6				synonymous_variant	LOW	p.Cys178Cys
	chr03	31011433	5.12742	SNP	G	A	94099.4				missense_variant	MODERATE	p.Val179Ile
	chr03	31011437	5.12742	SNP	C	T	93600.2				missense_variant	MODERATE	p.Thr180Met
	chr03	31013253	5.12742	SNP	T	C	46275.3				splice_region_variant&intron_variant	LOW
	chr03	31015832	5.44185	SNP	C	A	32776.1	Os03g0752300	TPKA, TPKa, OsTPKa	Os03t0752300-01	synonymous_variant	LOW	p.Leu125Leu
	chr03	31016149	0.482894	SNP	G	A	11710.8				missense_variant	MODERATE	p.Arg20Trp
	chr03	31017359	6.24096	SNP	T	C	33995.7				5_prime_UTR_premature_start_codon_gain_variant	LOW
	chr03	31019000	6.58963	SNP	T	C	18532.4	Os03g0752400	None	Os03t0752400-00	synonymous_variant	LOW	p.Pro194Pro
	chr03	31019220	6.18875	SNP	T	C	17790.1				missense_variant	MODERATE	p.His121Arg
	chr03	31023935	1.73081	Indel	GAT	G	5539.66	Os03g0752500	None	Os03t0752500-01	frameshift_variant	HIGH	p.Asp31fs
	chr03	31028227	4.6862	Indel	G	GGAGGAGGAGGGTAAA	49457.2	Os03g0752700	OsDjC33	Os03t0752700-01	disruptive_inframe_insertion	MODERATE	p.Glu91_Gly92insGluGlyLysGluGlu
	chr03	31028370	2.7383	SNP	C	T	26322.8				missense_variant	MODERATE	p.Ser137Leu
	chr03	31028825	5.38891	SNP	C	T	57333.8				missense_variant	MODERATE	p.Pro289Ser
	chr03	31028827	5.38891	SNP	A	T	57334.2				synonymous_variant	LOW	p.Pro289Pro
	chr03	31028876	5.66092	SNP	G	A	37773				missense_variant	MODERATE	p.Val306Ile
	chr03	31078578	1.04084	SNP	C	A	8003.92	Os03g0753500	None	Os03t0753500-01	missense_variant	MODERATE	p.Gly383Val
	chr03	31078597	1.04084	SNP	C	T	8304.45				missense_variant	MODERATE	p.Asp377Asn
	chr03	31078607	2.74399	SNP	C	G	24724.7				synonymous_variant	LOW	p.Leu373Leu
	chr03	31079036	0.760902	Indel	C	CGGCGGA	40298.8				disruptive_inframe_insertion	MODERATE	p.Pro229_Pro230dup
	chr03	31079671	3.78863	Indel	CGTA	C	44543.4				conservative_inframe_deletion	MODERATE	p.Tyr18del
	chr03	31085804	0.268246	SNP	T	C	9427.04	Os03g0753600	None	Os03t0753600-03	synonymous_variant	LOW	p.Gly134Gly
	chr03	31086382		Indel	C	CT	27993.6			Os03t0753600-01	frameshift_variant	HIGH	p.Glu74fs
	chr03	31086562	3.87999	SNP	C	T	17704.2				synonymous_variant	LOW	p.Gln13Gln
	chr03	31086714	0.75988	SNP	G	A	6455.75				5_prime_UTR_premature_start_codon_gain_variant	LOW
	chr03	31125147	5.04662	SNP	C	A	44501.8	Os03g0754500	OsBC1L3, OsPCS14, PCS14	Os03t0754500-00	stop_lost&splice_region_variant	HIGH	p.Ter215Tyrext*?
	chr03	31131782	6.56974	SNP	G	A	41554.2	Os03g0754800	None	Os03t0754800-01	missense_variant	MODERATE	p.Arg219His
	chr03	31135725	4.41767	SNP	T	A	45520.1	Os03g0754900	OsWD40-93	Os03t0754900-01	synonymous_variant	LOW	p.Thr178Thr
	chr03	31135725	4.41767	SNP	T	A	45520.1			Os03t0754900-02	synonymous_variant	LOW	p.Thr178Thr
	chr03	31138400	4.60607	SNP	T	G	41199.2			Os03t0754900-02	splice_region_variant&intron_variant	LOW
	chr03	31138659	5.76998	SNP	C	T	39571			Os03t0754900-02	missense_variant	MODERATE	p.Arg296Cys
	chr03	31140536	4.97462	SNP	C	T	20403.3	Os03g0755000	None	Os03t0755000-01	synonymous_variant	LOW	p.Ser146Ser
	chr03	31147748	4.41767	SNP	G	T	38120.4				missense_variant	MODERATE	p.Gly689Cys
	chr03	31150446	4.60607	SNP	G	A	64085.3	Os03g0755100	ALS1, OsALS1, OsABCB25	Os03t0755100-01	splice_region_variant&synonymous_variant	LOW	p.Pro36Pro
	chr03	31150448	4.60607	SNP	A	C	64092				missense_variant	MODERATE	p.Glu37Ala
	chr03	31152385	4.60607	SNP	T	C	66850.1				splice_region_variant&intron_variant	LOW
	chr03	31152385	4.60607	SNP	T	C	66850.1	Os03g0755150	None	Os03t0755150-00	splice_region_variant&intron_variant	LOW
	chr03	31153558	4.41767	SNP	A	G	51431	Os03g0755100	ALS1, OsALS1, OsABCB25	Os03t0755100-01	missense_variant	MODERATE	p.Thr406Ala
	chr03	31153608	4.76268	SNP	G	A	47258.9				splice_region_variant&intron_variant	LOW
	chr03	31154867	7.63111	SNP	C	T	23330.7				synonymous_variant	LOW	p.His601His
	chr03	31154924	0.398295	Indel	AG	A	23309.2				frameshift_variant	HIGH	p.Pro622fs
	chr03	31154951	8.62835	SNP	C	T	18791.7				synonymous_variant	LOW	p.Asn629Asn
	chr03	31178983	7.71881	SNP	T	C	33690.3	Os03g0755600	None	Os03t0755600-00	missense_variant	MODERATE	p.Leu431Pro
	chr03	31179007	7.44035	SNP	A	G	38127.2				stop_lost&splice_region_variant	HIGH	p.Ter439Trpext*?
	chr03	31187048	2.26554	Indel	A	ATC	51304	Os03g0755700	None	Os03t0755700-00	frameshift_variant&splice_region_variant	HIGH	p.Ile94fs
	chr03	31187049	1.80266	Indel	T	TC	2185.26				splice_acceptor_variant&intron_variant	HIGH
	chr03	31187053		Indel	AC	A	51065.8				splice_region_variant&intron_variant	LOW
	chr03	31204942	5.69513	SNP	C	T	33550.7	Os03g0756000	None	Os03t0756000-01	synonymous_variant	LOW	p.Ala172Ala
	chr03	31210234	4.60607	SNP	A	G	43182.2	Os03g0756200	None	Os03t0756200-01	synonymous_variant	LOW	p.Leu674Leu
	chr03	31210284	5.16081	SNP	T	C	42251.8				missense_variant	MODERATE	p.Asn658Asp
	chr03	31210808	4.60607	SNP	G	T	34183.9				missense_variant	MODERATE	p.Ala483Glu
	chr03	31211128	4.38495	SNP	A	C	46213.8				missense_variant	MODERATE	p.Ile376Met
	chr03	31211296	4.17205	SNP	C	T	38593.7				synonymous_variant	LOW	p.Pro320Pro
	chr03	31211754	4.83862	SNP	T	A	29512.3				missense_variant	MODERATE	p.Thr168Ser
	chr03	31211842	5.09443	SNP	G	A	25311.6				synonymous_variant	LOW	p.Ser138Ser
	chr03	31212129	6.29827	SNP	G	A	16652.1				missense_variant	MODERATE	p.Arg43Trp
	chr03	31216564	4.87939	SNP	G	A	41938.2	Os03g0756300	None	Os03t0756300-01	splice_region_variant	LOW
	chr03	31216963	4.65429	SNP	A	G	35924.4				splice_region_variant&intron_variant	LOW
	chr03	31221209	6.51313	SNP	T	C	48849.8	Os03g0756400	None	Os03t0756400-01	synonymous_variant	LOW	p.Leu279Leu
	chr03	31222488	6.59396	SNP	G	C	46838.4				missense_variant	MODERATE	p.Thr145Ser
	chr03	31226226	1.73584	Indel	T	TTCC	69273.6	Os03g0756500	None	Os03t0756500-00	disruptive_inframe_insertion	MODERATE	p.Glu396dup
	chr03	31228380	6.46255	SNP	C	T	41542.2				missense_variant	MODERATE	p.Gly170Arg
	chr03	31228820	6.46255	SNP	T	C	46107.3				missense_variant	MODERATE	p.Ser133Gly
	chr03	31229539	0.307224	SNP	C	G	8065.04				synonymous_variant	LOW	p.Val87Val
	chr03	31229668	5.73737	SNP	C	T	45601.8				missense_variant	MODERATE	p.Met44Ile
	chr03	31250824	6.08632	SNP	A	G	40423.5	Os03g0756700	None	Os03t0756700-01	missense_variant	MODERATE	p.Ser878Pro
	chr03	31250865	5.73737	SNP	C	A	38995.8				missense_variant	MODERATE	p.Cys864Phe
	chr03	31250880	6.46255	SNP	A	G	41980.9				missense_variant	MODERATE	p.Ile859Thr
	chr03	31250957	6.46255	SNP	C	T	43295.1				synonymous_variant	LOW	p.Leu833Leu
	chr03	31251938	5.73737	SNP	A	C	45208.9				synonymous_variant	LOW	p.Leu736Leu
	chr03	31252321	6.72111	SNP	G	T	45217.9				missense_variant	MODERATE	p.Thr680Lys
	chr03	31252365	6.46255	SNP	C	T	42932.9				synonymous_variant	LOW	p.Ser665Ser
	chr03	31252739	6.56028	SNP	A	G	44672.1				missense_variant	MODERATE	p.Cys541Arg
	chr03	31254274	6.46255	SNP	T	C	43219				missense_variant	MODERATE	p.Asn85Ser
	chr03	31254475	6.46255	SNP	C	A	41048.2				missense_variant	MODERATE	p.Ser18Ile
	chr03	31254584	6.74991	SNP	G	A	41478.9				splice_region_variant&intron_variant	LOW
	chr03	31256549	6.3783	SNP	T	C	44923.4	Os03g0756800	None	Os03t0756800-01	synonymous_variant	LOW	p.Leu88Leu
	chr03	31282508	0.830809	SNP	C	T	6809.94	Os03g0757000	None	Os03t0757000-01	splice_acceptor_variant&intron_variant	HIGH
	chr03	31282520	4.10582	SNP	C	T	23991.2				stop_gained	HIGH	p.Arg94*
	chr03	31282522	0.830809	SNP	A	T	6816.62				synonymous_variant	LOW	p.Arg94Arg
	chr03	31283852	4.39137	SNP	C	T	12932				missense_variant	MODERATE	p.Pro175Ser
	chr03	31283889	1.2104	SNP	C	T	2445.34				missense_variant	MODERATE	p.Ala187Val
	chr03	31292473	0.945957	SNP	G	T	3156.52	Os03g0757100	None	Os03t0757100-00	synonymous_variant	LOW	p.Arg336Arg
	chr03	31293384	0.637956	SNP	C	A	5625.37				missense_variant	MODERATE	p.Gly33Cys
	chr03	31296622	6.93376	SNP	T	G	31181	Os03g0757200	None	Os03t0757200-01	missense_variant	MODERATE	p.Tyr137Ser
	chr03	31296641	7.27664	SNP	G	A	25194.4				missense_variant	MODERATE	p.Leu131Phe
	chr03	31296867	4.69353	SNP	G	A	21828.8				synonymous_variant	LOW	p.Ala55Ala
	chr03	31296876	5.14709	SNP	C	A	21833.6				synonymous_variant	LOW	p.Pro52Pro
	chr03	31296974	6.63687	SNP	A	G	27652.6				missense_variant	MODERATE	p.Phe20Leu
	chr03	31298949	3.41174	SNP	G	A	29774.2	Os03g0757400	None	Os03t0757400-01	splice_region_variant	LOW
	chr03	31299298	6.8453	SNP	G	C	35021.4	Os03g0757500	GSA1	Os03t0757500-01	synonymous_variant	LOW	p.Leu27Leu
	chr03	31299941	3.64203	SNP	G	A	26900.2				synonymous_variant	LOW	p.Pro194Pro
	chr03	31300126	3.70325	SNP	C	T	22164.9				missense_variant	MODERATE	p.Pro256Leu
	chr03	31300178	0.86581	SNP	C	T	4515.99				synonymous_variant	LOW	p.Val273Val
	chr03	31300439	0.643293	SNP	G	A	5083.66	Os03g0757400	None	Os03t0757400-01	missense_variant	MODERATE	p.Arg85Cys
	chr03	31300439	0.643293	SNP	G	A	5083.66	Os03g0757500	GSA1	Os03t0757500-01	synonymous_variant	LOW	p.Thr360Thr
	chr03	31302940	3.41174	SNP	G	A	22781	Os03g0757600	None	Os03t0757600-01	missense_variant	MODERATE	p.Arg64His
	chr03	31303018	4.01975	SNP	A	C	24289				missense_variant	MODERATE	p.Asp90Ala
	chr03	31303069	0.637956	SNP	G	T	5645.37				missense_variant	MODERATE	p.Trp107Leu
	chr03	31303645	6.80649	SNP	T	C	36015.8				synonymous_variant	LOW	p.Tyr266Tyr
	chr03	31303676	6.80649	SNP	A	G	37224.8				missense_variant	MODERATE	p.Ile277Val
	chr03	31303859	3.56669	SNP	T	G	31669.1				missense_variant	MODERATE	p.Ser338Ala
	chr03	31304010	8.21889	SNP	T	G	25994.7				missense_variant	MODERATE	p.Phe388Cys
	chr03	31304089	6.85998	SNP	A	G	22168.2				synonymous_variant	LOW	p.Lys414Lys
	chr03	31303645	6.80649	SNP	T	C	36015.8			Os03t0757600-02	synonymous_variant	LOW	p.Tyr102Tyr
	chr03	31303676	6.80649	SNP	A	G	37224.8				missense_variant	MODERATE	p.Ile113Val
	chr03	31303859	3.56669	SNP	T	G	31669.1				missense_variant	MODERATE	p.Ser174Ala
	chr03	31304010	8.21889	SNP	T	G	25994.7				missense_variant	MODERATE	p.Phe224Cys
	chr03	31304089	6.85998	SNP	A	G	22168.2				synonymous_variant	LOW	p.Lys250Lys
	chr03	31305714	4.21951	SNP	T	C	22443.4	Os03g0757750	None	Os03t0757750-00	missense_variant	MODERATE	p.Ser4Pro
	chr03	31305724	7.68248	SNP	A	G	26990.3				missense_variant	MODERATE	p.Asp7Gly
	chr03	31305746	4.63058	Indel	AGGCAGGGAAG	A	24275.6				frameshift_variant	HIGH	p.Glu17fs
	chr03	31305761	0.703027	SNP	G	A	2765.5				synonymous_variant	LOW	p.Ser19Ser
	chr03	31305869	3.76319	SNP	G	A	15956.6				synonymous_variant	LOW	p.Ser55Ser
	chr03	31305888	6.52244	SNP	T	C	22769.9				missense_variant	MODERATE	p.Cys62Arg
	chr03	31305902	3.61464	SNP	A	G	17331.8				synonymous_variant	LOW	p.Pro66Pro
	chr03	31305962	0.539575	SNP	G	A	3685.15				synonymous_variant	LOW	p.Ser86Ser
	chr03	31306047	3.90608	SNP	T	C	25663				missense_variant	MODERATE	p.Cys115Arg
	a -log10(p) values in GWAS exceeding than a threshold value, 6.85, are shown in red.

## Sheet: TableS9
	Supplemental Table 9. Haplotypes of phyC region in MIDP.
	Acc.	Cultivar name	Region	Latitude	Longitude	S03_31002924	S03_31003083	S03_31003118	S03_31003119	S03_31003123	S03_31003124	S03_31003202	S03_31003224	S03_31003232	S03_31003403	S03_31003412	S03_31003595	S03_31003604	S03_31003688	S03_31003712	S03_31003814	S03_31003895	S03_31003911	S03_31004189	S03_31004198	S03_31004560	S03_31004594	S03_31004681	S03_31004915	S03_31004922	S03_31006150	S03_31006533	S03_31007886	S03_31008138	S03_31008354	S03_31008593	S03_31008659	S03_31008747	S03_31008889	S03_31008985	S03_31009127	S03_31009402	S03_31009648	Acc.	Haplotype	Geographical Rgeion	HD18MS	HD19MS	HD20MS
	CC15	Maung Galay	Mandalay	NA	NA	0	0	0	0	0	0	0	0	0	0	0	0	0	0	0	0	1	0	0	0	1	0	0	0	0	0	1	0	0	0	0	0	0	0	0	0	0	0	CC15	HapA	CDZ	88	95	92
	CC19	Chi Nyo	DAR	NA	NA	0	0	0	0	0	0	0	0	0	0	0	0	0	0	0	0	1	0	0	0	1	0	0	0	0	0	1	0	0	0	0	0	0	0	0	0	0	0	CC19	HapA	CDZ	114	117.625	115.5
	CC208	Ma Kauk Hmwe	Sagaing	23.88	95.67	0	0	0	0	0	0	0	0	0	0	0	0	0	0	0	0	1	0	0	0	1	0	0	0	0	0	1	0	0	0	0	0	0	0	0	0	0	0	CC208	HapA	CDZ	109	109.25	105.125
	CC237	Phut U	NA	NA	NA	0	0	0	0	0	0	0	0	0	0	0	0	0	0	0	0	1	0	0	0	1	0	0	0	0	0	1	0	0	0	0	0	0	0	0	0	0	0	CC237	HapA	CDZ	NA	122	120.5
	CC259	Khao Pin Lain	DAR	NA	NA	0	0	0	0	0	0	0	0	0	0	0	0	0	0	0	0	1	0	0	0	1	0	0	0	0	0	1	0	0	0	0	0	0	0	0	0	0	0	CC259	HapA	CDZ	124	121.75	122.25
	CC265	Taung Hteik Pan	Magway	22.17	94.13	0	0	0	0	0	0	0	0	0	0	0	0	0	0	0	0	1	0	0	0	1	0	0	0	0	0	1	0	0	0	0	0	0	0	0	0	0	0	CC265	HapA	CDZ	114	112.375	111.125
	CC286	Shan Ma Yin	Mandalay	NA	NA	0	0	0	0	0	0	0	0	0	0	0	0	0	0	0	0	1	0	0	0	1	0	0	0	0	0	1	0	0	0	0	0	0	0	0	0	0	0	CC286	HapA	CDZ	114	115.125	114.5
	CC306	Ayeyarmin	Mandalay	21.73	96.13	0	0	0	0	0	0	0	0	0	0	0	0	0	0	0	0	1	0	0	0	1	0	0	0	0	0	1	0	0	0	0	0	0	0	0	0	0	0	CC306	HapA	CDZ	105	117.25	119.125
	CC307	Du Ya Boe	Mandalay	20.44	96.14	0	0	0	0	0	0	0	0	0	0	0	0	0	0	0	0	1	0	0	0	1	0	0	0	0	0	1	0	0	0	0	0	0	0	0	0	0	0	CC307	HapA	CDZ	121	119	116.875
	CC314	Shwe Ta Sote Yoe Ni	Nay Pyi Taw	19.54	96.25	0	0	0	0	0	0	0	0	0	0	0	0	0	0	0	0	1	0	0	0	1	0	0	0	0	0	1	0	0	0	0	0	0	0	0	0	0	0	CC314	HapA	CDZ	NA	132.5	135.5
	CC368	Kauk Hnyin Nga Cheik	Magway	NA	NA	0	0	0	0	0	0	0	0	0	0	0	0	0	0	0	0	1	0	0	0	1	0	0	0	0	0	1	0	0	0	0	0	0	0	0	0	0	0	CC368	HapA	CDZ	131	110.25	105.375
	CC418	Ye Pyar Nga Cheik	Sagaing	NA	NA	0	0	0	0	0	0	0	0	0	0	0	0	0	0	0	0	1	0	0	0	1	0	0	0	0	0	1	0	0	0	0	0	0	0	0	0	0	0	CC418	HapA	CDZ	102	103.875	100.125
	CC469	Kyaung Ngo	Magway	22.17	94.13	0	0	0	0	0	0	0	0	0	0	0	0	0	0	0	0	1	0	0	0	1	0	0	0	0	0	1	0	0	0	0	0	0	0	0	0	0	0	CC469	HapA	CDZ	100	98.375	98.25
	CC500	Thet Yin Ka La Gyi	Sagaing	NA	NA	0	0	0	0	0	0	0	0	0	0	0	0	0	0	0	0	1	0	0	0	1	0	0	0	0	0	1	0	0	0	0	0	0	0	0	0	0	0	CC500	HapA	CDZ	112	113.5	112.625
	CC505	Kywe Lan	Sagaing	24.91	94.95	0	0	0	0	0	0	0	0	0	0	0	0	0	0	0	0	1	0	0	0	1	0	0	0	0	0	1	0	0	0	0	0	0	0	0	0	0	0	CC505	HapA	CDZ	NA	124.25	126
	CC6	Kauk Hnyin War	Sagaing	23.25	94.3	0	0	0	0	0	0	0	0	0	0	0	0	0	0	0	0	1	0	0	0	1	0	0	0	0	0	1	0	0	0	0	0	0	0	0	0	0	0	CC6	HapA	CDZ	105	103.875	101.429
	CC7	Nga Bya Gyi	Sagaing	24.34	94.79	0	0	0	0	0	0	0	0	0	0	0	0	0	0	0	0	1	0	0	0	1	0	0	0	0	0	1	0	0	0	0	0	0	0	0	0	0	0	CC7	HapA	CDZ	106	107	103.25
	CC13	Sit Pwa	Yangon	NA	NA	0	0	0	0	0	0	0	0	0	0	0	0	0	0	0	0	1	0	0	0	1	0	0	0	0	0	1	0	0	0	0	0	0	0	0	0	0	0	CC13	HapA	DR	131	120.25	118.25
	CC143	Shwe Dinga	Bago	18.64	95.35	0	0	0	0	0	0	0	0	0	0	0	0	0	0	0	0	1	0	0	0	1	0	0	0	0	0	1	0	0	0	0	0	0	0	0	0	0	0	CC143	HapA	DR	120	121.75	118.75
	CC184	Oat Pho-3	Yangon	NA	NA	0	0	0	0	0	0	0	0	0	0	0	0	0	0	0	0	1	0	0	0	1	0	0	0	0	0	1	0	0	0	0	0	0	0	0	0	0	0	CC184	HapA	DR	112	111.75	109.125
	CC199	Yan Gon Nga Cheik	Yangon	NA	NA	0	0	0	0	0	0	0	0	0	0	0	0	0	0	0	0	1	0	0	0	1	0	0	0	0	0	1	0	0	0	0	0	0	0	0	0	0	0	CC199	HapA	DR	99	103.375	97.75
	CC202	Ban Gauk Nga Sein	Yangon	NA	NA	0	0	0	0	0	0	0	0	0	0	0	0	0	0	0	0	1	0	0	0	1	0	0	0	0	0	1	0	0	0	0	0	0	0	0	0	0	0	CC202	HapA	DR	131	135.25	137.5
	CC211	Kyathaung Hmwe	Bago	18.91	95.22	0	0	0	0	0	0	0	0	0	0	0	0	0	0	0	0	1	0	0	0	1	0	0	0	0	0	1	0	0	0	0	0	0	0	0	0	0	0	CC211	HapA	DR	114	115.125	113.125
	CC215	Balu Gyun Nga Sein	Ayeyarwady	16.54	94.89	0	0	0	0	0	0	0	0	0	0	0	0	0	0	0	0	1	0	0	0	1	0	0	0	0	0	1	0	0	0	0	0	0	0	0	0	0	0	CC215	HapA	DR	118	122.25	121.375
	CC217	Pegu Gyi	Bago	NA	NA	0	0	0	0	0	0	0	0	0	0	0	0	0	0	0	0	1	0	0	0	1	0	0	0	0	0	1	0	0	0	0	0	0	0	0	0	0	0	CC217	HapA	DR	131	126.75	128.25
	CC221	Shwe War Tun	Yangon	NA	NA	0	0	0	0	0	0	0	0	0	0	0	0	0	0	0	0	1	0	0	0	1	0	0	0	0	0	1	0	0	0	0	0	0	0	0	0	0	0	CC221	HapA	DR	113	110.25	111.25
	CC223	Kauk Hnyin	Yangon	16.45	96.01	0	0	0	0	0	0	0	0	0	0	0	0	0	0	0	0	1	0	0	0	1	0	0	0	0	0	1	0	0	0	0	0	0	0	0	0	0	0	CC223	HapA	DR	123	120.625	121.875
	CC224	Ya Gyaw	Bago	NA	NA	0	0	0	0	0	0	0	0	0	0	0	0	0	0	0	0	1	0	0	0	1	0	0	0	0	0	1	0	0	0	0	0	0	0	0	0	0	0	CC224	HapA	DR	113	108.75	106.75
	CC232	Hmawbi Nga Kywe	Bago	NA	NA	0	0	0	0	0	0	0	0	0	0	0	0	0	0	0	0	1	0	0	0	1	0	0	0	0	0	1	0	0	0	0	0	0	0	0	0	0	0	CC232	HapA	DR	131	130.375	132
	CC235	Myaung Mya	Ayeyarwady	16.54	94.89	0	0	0	0	0	0	0	0	0	0	0	0	0	0	0	0	1	0	0	0	1	0	0	0	0	0	1	0	0	0	0	0	0	0	0	0	0	0	CC235	HapA	DR	131	135.625	139.375
	CC236	Ya Gyaw Taung Pyan	Ayeyarwady	17.69	95.33	0	0	0	0	0	0	0	0	0	0	0	0	0	0	0	0	1	0	0	0	1	0	0	0	0	0	1	0	0	0	0	0	0	0	0	0	0	0	CC236	HapA	DR	131	127.75	128.75
	CC240	Shwe Thwe Tun	Yangon	NA	NA	0	0	0	0	0	0	0	0	0	0	0	0	0	0	0	0	1	0	0	0	1	0	0	0	0	0	1	0	0	0	0	0	0	0	0	0	0	0	CC240	HapA	DR	113	120.125	117.143
	CC262	Tha Zin Tan	Yangon	17.16	96	0	0	0	0	0	0	0	0	0	0	0	0	0	0	0	0	1	0	0	0	1	0	0	0	0	0	1	0	0	0	0	0	0	0	0	0	0	0	CC262	HapA	DR	112	113.75	110.25
	CC283	Nga Cheik (Myaungmya)	Ayeyarwady	16.54	94.89	0	0	0	0	0	0	0	0	0	0	0	0	0	0	0	0	1	0	0	0	1	0	0	0	0	0	1	0	0	0	0	0	0	0	0	0	0	0	CC283	HapA	DR	122	118.375	117.875
	CC291	Hlae Oo Khwe	Ayeyarwady	NA	NA	0	0	0	0	0	0	0	0	0	0	0	0	0	0	0	0	1	0	0	0	1	0	0	0	0	0	1	0	0	0	0	0	0	0	0	0	0	0	CC291	HapA	DR	113	108.625	107.5
	CC292	Mee Tauk	Ayeyarwady	NA	NA	0	0	0	0	0	0	0	0	0	0	0	0	0	0	0	0	1	0	0	0	1	0	0	0	0	0	1	0	0	0	0	0	0	0	0	0	0	0	CC292	HapA	DR	123	122.375	NA
	CC352	Padan Nga Sein	Yangon	NA	NA	0	0	0	0	0	0	0	0	0	0	0	0	0	0	0	0	1	0	0	0	1	0	0	0	0	0	1	0	0	0	0	0	0	0	0	0	0	0	CC352	HapA	DR	126	135.286	132.625
	CC354	Kywet Thwa	Yangon	NA	NA	0	0	0	0	0	0	0	0	0	0	0	0	0	0	0	0	1	0	0	0	1	0	0	0	0	0	1	0	0	0	0	0	0	0	0	0	0	0	CC354	HapA	DR	131	137.125	139.5
	CC460	Kauk Hnyin Yin (Myaungmya)	Ayeyarwady	16.54	94.89	0	0	0	0	0	0	0	0	0	0	0	0	0	0	0	0	1	0	0	0	1	0	0	0	0	0	1	0	0	0	0	0	0	0	0	0	0	0	CC460	HapA	DR	101	102.625	105.875
	CC523	Shwe War Kauk Hnyin	Yangon	NA	NA	0	0	0	0	0	0	0	0	0	0	0	0	0	0	0	0	1	0	0	0	1	0	0	0	0	0	1	0	0	0	0	0	0	0	0	0	0	0	CC523	HapA	DR	121	123.25	122.875
	CC152	Pinto	Tanintharyi	13.87	98.26	0	0	0	0	0	0	0	0	0	0	0	0	0	0	0	0	1	0	0	0	1	0	0	0	0	0	1	0	0	0	0	0	0	0	0	0	0	0	CC152	HapA	ECR	73	78.375	109.125
	CC195	Kywe Kye Kare	Mon	NA	NA	0	0	0	0	0	0	0	0	0	0	0	0	0	0	0	0	1	0	0	0	1	0	0	0	0	0	1	0	0	0	0	0	0	0	0	0	0	0	CC195	HapA	ECR	121	121.5	119.125
	CC239	Kyar Si Kauk Hnyin	Tanintharyi	14.27	98.06	0	0	0	0	0	0	0	0	0	0	0	0	0	0	0	0	1	0	0	0	1	0	0	0	0	0	1	0	0	0	0	0	0	0	0	0	0	0	CC239	HapA	ECR	121	122.125	119.875
	CC257	Kauk Hnyin Ah Phyu	Mon	16.36	97.55	0	0	0	0	0	0	0	0	0	0	0	0	0	0	0	0	1	0	0	0	1	0	0	0	0	0	1	0	0	0	0	0	0	0	0	0	0	0	CC257	HapA	ECR	121	119.375	118.25
	CC270	Ma Kye Kye	Tanintharyi	14.27	98.06	0	0	0	0	0	0	0	0	0	0	0	0	0	0	0	0	1	0	0	0	1	0	0	0	0	0	1	0	0	0	0	0	0	0	0	0	0	0	CC270	HapA	ECR	114	114.75	114.375
	CC287	Palae Thwe	Tanintharyi	13.87	98.26	0	0	0	0	0	0	0	0	0	0	0	0	0	0	0	0	1	0	0	0	1	0	0	0	0	0	1	0	0	0	0	0	0	0	0	0	0	0	CC287	HapA	ECR	115	119.625	117
	CC288	Shwe Yaung Htun	Tanintharyi	12.57	98.63	0	0	0	0	0	0	0	0	0	0	0	0	0	0	0	0	1	0	0	0	1	0	0	0	0	0	1	0	0	0	0	0	0	0	0	0	0	0	CC288	HapA	ECR	115	112	112.5
	CC320	Kauk Hnyin	Mon	NA	NA	0	0	0	0	0	0	0	0	0	0	0	0	0	0	0	0	1	0	0	0	1	0	0	0	0	0	1	0	0	0	0	0	0	0	0	0	0	0	CC320	HapA	ECR	112	109.625	107.75
	CC342	Phi Zin	Tanintharyi	12.57	98.63	0	0	0	0	0	0	0	0	0	0	0	0	0	0	0	0	1	0	0	0	1	0	0	0	0	0	1	0	0	0	0	0	0	0	0	0	0	0	CC342	HapA	ECR	102	106.875	107.125
	CC415	Kayin Gyi	Tanintharyi	NA	NA	0	0	0	0	0	0	0	0	0	0	0	0	0	0	0	0	1	0	0	0	1	0	0	0	0	0	1	0	0	0	0	0	0	0	0	0	0	0	CC415	HapA	ECR	108	109.625	106.5
	CC517	Law Thaw Gyi	Mon	16.22	97.7	0	0	0	0	0	0	0	0	0	0	0	0	0	0	0	0	1	0	0	0	1	0	0	0	0	0	1	0	0	0	0	0	0	0	0	0	0	0	CC517	HapA	ECR	128	130.25	132
	CC530	Wet Si Phyu	Mon	15.96	97.75	0	0	0	0	0	0	0	0	0	0	0	0	0	0	0	0	1	0	0	0	1	0	0	0	0	0	1	0	0	0	0	0	0	0	0	0	0	0	CC530	HapA	ECR	122	118.125	117.375
	CC264	Chay ni (late)	NA	NA	NA	0	0	0	0	0	0	0	0	0	0	0	0	0	0	0	0	1	0	0	0	1	0	0	0	0	0	1	0	0	0	0	0	0	0	0	0	0	0	CC264	HapA	EMR	115	119.5	118
	CC268	Kaing Saba	Kayin	16.05	98.13	0	0	0	0	0	0	0	0	0	0	0	0	0	0	0	0	1	0	0	0	1	0	0	0	0	0	1	0	0	0	0	0	0	0	0	0	0	0	CC268	HapA	EMR	129	129.5	129.75
	CC351	Shut Mee	Kayin	16.95	97.67	0	0	0	0	0	0	0	0	0	0	0	0	0	0	0	0	1	0	0	0	1	0	0	0	0	0	1	0	0	0	0	0	0	0	0	0	0	0	CC351	HapA	EMR	114	111.5	111.125
	CC37	Khao Hngo	Shan	22.55	97.03	0	0	0	0	0	0	0	0	0	0	0	0	0	0	0	0	1	0	0	0	1	0	0	0	0	0	1	0	0	0	0	0	0	0	0	0	0	0	CC37	HapA	EMR	91	94.5	93
	CC396	Khao Ma Phoot	Shan	22.84	96.75	0	0	0	0	0	0	0	0	0	0	0	0	0	0	0	0	1	0	0	0	1	0	0	0	0	0	1	0	0	0	0	0	0	0	0	0	0	0	CC396	HapA	EMR	112	114	112.875
	CC403	Khauk Hauk	Shan	NA	NA	0	0	0	0	0	0	0	0	0	0	0	0	0	0	0	0	1	0	0	0	1	0	0	0	0	0	1	0	0	0	0	0	0	0	0	0	0	0	CC403	HapA	EMR	106	NA	106.125
	CC439	Cheik Kauk Hnyin	Kayah	19.54	97.14	0	0	0	0	0	0	0	0	0	0	0	0	0	0	0	0	1	0	0	0	1	0	0	0	0	0	1	0	0	0	0	0	0	0	0	0	0	0	CC439	HapA	EMR	95	100.875	95.625
	CC490	Kyar Ama Gyi	Kayin	17.14	97.82	0	0	0	0	0	0	0	0	0	0	0	0	0	0	0	0	1	0	0	0	1	0	0	0	0	0	1	0	0	0	0	0	0	0	0	0	0	0	CC490	HapA	EMR	114	115.25	112.375
	CC65	Khao Pee Saing	Shan	20.93	97.56	0	0	0	0	0	0	0	0	0	0	0	0	0	0	0	0	1	0	0	0	1	0	0	0	0	0	1	0	0	0	0	0	0	0	0	0	0	0	CC65	HapA	EMR	88	89.375	92.375
	CC81	Khao Te	Shan N	22.55	97.03	0	0	0	0	0	0	0	0	0	0	0	0	0	0	0	0	1	0	0	0	1	0	0	0	0	0	1	0	0	0	0	0	0	0	0	0	0	0	CC81	HapA	EMR	76	NA	79
	CC309	Saba (Unknown)	NA	NA	NA	0	0	0	0	0	0	0	0	0	0	0	0	0	0	0	0	1	0	0	0	1	0	0	0	0	0	1	0	0	0	0	0	0	0	0	0	0	0	CC309	HapA	NA	122	122.125	122.375
	CC324	Byat	Kachin	NA	NA	0	0	0	0	0	0	0	0	0	0	0	0	0	0	0	0	1	0	0	0	1	0	0	0	0	0	1	0	0	0	0	0	0	0	0	0	0	0	CC324	HapA	NMR	112	112.375	109.75
	CC106	Japan Ni	Rakhine	20.86	92.98	0	0	0	0	0	0	0	0	0	0	0	0	0	0	0	0	1	0	0	0	1	0	0	0	0	0	1	0	0	0	0	0	0	0	0	0	0	0	CC106	HapA	WCR	85	77.5	84.625
	CC273	Pauk War (Kauk Hnyin)	Rakhine	20.86	92.98	0	0	0	0	0	0	0	0	0	0	0	0	0	0	0	0	1	0	0	0	1	0	0	0	0	0	1	0	0	0	0	0	0	0	0	0	0	0	CC273	HapA	WCR	115	117.625	116.875
	CC274	Myo Raw (Wan Me)	Rakhine	20.86	92.98	0	0	0	0	0	0	0	0	0	0	0	0	0	0	0	0	1	0	0	0	1	0	0	0	0	0	1	0	0	0	0	0	0	0	0	0	0	0	CC274	HapA	WCR	115	118	116.25
	CC427	Hay Wun Dar	Rakhine	20.67	93.2	0	0	0	0	0	0	0	0	0	0	0	0	0	0	0	0	1	0	0	0	1	0	0	0	0	0	1	0	0	0	0	0	0	0	0	0	0	0	CC427	HapA	WCR	102	106.875	107.75
	CC434	Phyine Zin Phyu	Rakhine	20.88	92.44	0	0	0	0	0	0	0	0	0	0	0	0	0	0	0	0	1	0	0	0	1	0	0	0	0	0	1	0	0	0	0	0	0	0	0	0	0	0	CC434	HapA	WCR	100	NA	106.875
	CC529	Nga Kyein Thee	Rakhine	20.36	93.02	0	0	0	0	0	0	0	0	0	0	0	0	0	0	0	0	1	0	0	0	1	0	0	0	0	0	1	0	0	0	0	0	0	0	0	0	0	0	CC529	HapA	WCR	104	103.75	103.125
	CC79	Hay Wun Dar	Rakhine	20.61	93.19	0	0	0	0	0	0	0	0	0	0	0	0	0	0	0	0	1	0	0	0	1	0	0	0	0	0	1	0	0	0	0	0	0	0	0	0	0	0	CC79	HapA	WCR	85	80.1429	83.625
	CC300	Tan Kang	Chin	23.4	93.65	0	0	0	0	0	0	0	0	0	0	0	0	0	0	0	0	1	0	0	0	1	0	0	0	0	0	1	0	0	0	0	0	0	0	0	0	0	0	CC300	HapA	WMR	114	121.125	123.625
	CC461	King Bwee (A Thay)	Chin	21.34	92.84	0	0	0	0	0	0	0	0	0	0	0	0	0	0	0	0	1	0	0	0	1	0	0	0	0	0	1	0	0	0	0	0	0	0	0	0	0	0	CC461	HapA	WMR	104	107.75	107.875
	CC319	Kauk Hynin	Mandalay	20.86	95.16	0	1	1	0	1	1	0	1	1	0	1	0	1	0	1	0	0	1	1	1	0	1	1	1	1	0	1	0	0	0	0	0	0	0	0	0	0	0	CC319	HapB	CDZ	112	111.125	109.625
	CC402	San Hmwe	DAR	NA	NA	0	1	1	0	1	1	0	1	1	0	1	0	1	0	1	0	0	1	1	1	0	1	1	1	1	0	1	0	0	0	0	0	0	0	0	0	0	0	CC402	HapB	CDZ	123	121.25	121.375
	CC189	Thon Hnan Pwa	Bago	16.54	94.89	0	1	1	0	1	1	0	1	1	0	1	0	1	0	1	0	0	1	1	1	0	1	1	1	1	0	1	0	0	0	0	0	0	0	0	0	0	0	CC189	HapB	DR	120	120.375	117.375
	CC198	Innma Ye Baw	Bago	NA	NA	0	1	1	0	1	1	0	1	1	0	1	0	1	0	1	0	0	1	1	1	0	1	1	1	1	0	1	0	0	0	0	0	0	0	0	0	0	0	CC198	HapB	DR	120	119	118.25
	CC318	Sin Ku	Bago	17.81	95.76	0	1	1	0	1	1	0	1	1	0	1	0	1	0	1	0	0	1	1	1	0	1	1	1	1	0	1	0	0	0	0	0	0	0	0	0	0	0	CC318	HapB	DR	117	117.25	118.5
	CC326	Innma Kywe Kyae	Bago	NA	NA	0	1	1	0	1	1	0	1	1	0	1	0	1	0	1	0	0	1	1	1	0	1	1	1	1	0	1	0	0	0	0	0	0	0	0	0	0	0	CC326	HapB	DR	122	118.75	118.875
	CC361	Ka Lei	Yangon	NA	NA	0	1	1	0	1	1	0	1	1	0	1	0	1	0	1	0	0	1	1	1	0	1	1	1	1	0	1	0	0	0	0	0	0	0	0	0	0	0	CC361	HapB	DR	113	117.125	115.375
	CC459	Soke Phwa	Ayeyarwady	17.06	95.64	0	1	1	0	1	1	0	1	1	0	1	0	1	0	1	0	0	1	1	1	0	1	1	1	1	0	1	0	0	0	0	0	0	0	0	0	0	0	CC459	HapB	DR	77	109.625	107.625
	IMY1	Inma Ye Baw	NA	NA	NA	0	1	1	0	1	1	0	1	1	0	1	0	1	0	1	0	0	1	1	1	0	1	1	1	1	0	1	0	0	0	0	0	0	0	0	0	0	0	IMY1	HapB	DR	122	122	122
	CC212	Shwe Kyi Tauk	Shan N	NA	NA	0	1	1	0	1	1	0	1	1	0	1	0	1	0	1	0	0	1	1	1	0	1	1	1	1	0	1	0	0	0	0	0	0	0	0	0	0	0	CC212	HapB	EMR	NA	126.25	131.875
	CC423	Lone Pu	Shan	NA	NA	0	1	1	0	1	1	0	1	1	0	1	0	1	0	1	0	0	1	1	1	0	1	1	1	1	0	1	0	0	0	0	0	0	0	0	0	0	0	CC423	HapB	EMR	101	115.125	114.5
	CC299	Sa O Me	NA	NA	NA	0	1	1	0	1	1	0	1	1	0	1	0	1	0	1	0	0	1	1	1	0	1	1	1	1	0	1	0	0	0	0	0	0	0	0	0	0	0	CC299	HapB	NA	114	111.5	112.5
	CC525	Mya Sein	Tue	NA	NA	0	1	1	0	1	1	0	1	1	0	1	0	1	0	1	0	0	1	1	1	0	1	1	1	1	0	1	0	0	0	0	0	0	0	0	0	0	0	CC525	HapB	NA	121	118.5	118.875
	CC275	Kywat Shay	Rakhine	20.67	93.2	0	1	1	0	1	1	0	1	1	0	1	0	1	0	1	0	0	1	1	1	0	1	1	1	1	0	1	0	0	0	0	0	0	0	0	0	0	0	CC275	HapB	WCR	120	121.625	120
	CC395	Det Kwa	Rakhine	NA	NA	0	1	1	0	1	1	0	1	1	0	1	0	1	0	1	0	0	1	1	1	0	1	1	1	1	0	1	0	0	0	0	0	0	0	0	0	0	0	CC395	HapB	WCR	112	113	112.625
	CC528	Kywet Chay Sa Ba	Rakhine	20.87	92.98	0	1	1	0	1	1	0	1	1	0	1	0	1	0	1	0	0	1	1	1	0	1	1	1	1	0	1	0	0	0	0	0	0	0	0	0	0	0	CC528	HapB	WCR	114	112.375	112.875
	CC11	Mine Taung	Sagaing	NA	NA	1	1	0	1	0	1	1	0	1	1	1	1	1	1	1	1	0	1	0	1	0	0	0	1	1	1	0	1	1	1	1	0	1	1	1	1	1	1	CC11	HapC	CDZ	93	90.375	92.25
	CC170	Byit Thar	Chin	21.39	93.95	1	1	0	1	0	1	1	0	1	1	1	1	1	1	1	1	0	1	0	1	0	0	0	1	1	1	0	1	1	1	1	0	1	1	1	1	1	1	CC170	HapC	CDZ	84	93.75	92.5
	CC176	Muyinn Saba	Mandalay	NA	NA	1	1	0	1	0	1	1	0	1	1	1	1	1	1	1	1	0	1	0	1	0	0	0	1	1	1	0	1	1	1	1	0	1	1	1	1	1	1	CC176	HapC	CDZ	80	88.875	89.7143
	CC20	Mon Chee Sa Ba	DAR	NA	NA	1	1	0	1	0	1	1	0	1	1	1	1	1	1	1	1	0	1	0	1	0	0	0	1	1	1	0	1	1	1	1	0	1	1	1	1	1	1	CC20	HapC	CDZ	77	76.75	80.125
	CC24	Mai Saw	Sagaing	22.22	95.1	1	1	0	1	0	1	1	0	1	1	1	1	1	1	1	1	0	1	0	1	0	0	0	1	1	1	0	1	1	1	1	0	1	1	1	1	1	1	CC24	HapC	CDZ	105	103.375	101.25
	CC244	Moe Thee Myo	DAR	NA	NA	1	1	0	1	0	1	1	0	1	1	1	1	1	1	1	1	0	1	0	1	0	0	0	1	1	1	0	1	1	1	1	0	1	1	1	1	1	1	CC244	HapC	CDZ	113	113.375	113.5
	CC25	Pyaung Gya Gyi	NA	NA	NA	1	1	0	1	0	1	1	0	1	1	1	1	1	1	1	1	0	1	0	1	0	0	0	1	1	1	0	1	1	1	1	0	1	1	1	1	1	1	CC25	HapC	CDZ	101	98.25	98
	CC310	Kauk Hnyin Hmwe	Mandalay	NA	NA	1	1	0	1	0	1	1	0	1	1	1	1	1	1	1	1	0	1	0	1	0	0	0	1	1	1	0	1	1	1	1	0	1	1	1	1	1	1	CC310	HapC	CDZ	112	112	111.25
	CC336	Chin Kauk Hnyin	Sagaing	24.35	94.79	1	1	0	1	0	1	1	0	1	1	1	1	1	1	1	1	0	1	0	1	0	0	0	1	1	1	0	1	1	1	1	0	1	1	1	1	1	1	CC336	HapC	CDZ	94	95	94.375
	CC34	Nga Sein	Mandalay	NA	NA	1	1	0	1	0	1	1	0	1	1	1	1	1	1	1	1	0	1	0	1	0	0	0	1	1	1	0	1	1	1	1	0	1	1	1	1	1	1	CC34	HapC	CDZ	88	96.25	93.375
	CC341	Thawt Gyi	Sagaing	24.22	94.3	1	1	0	1	0	1	1	0	1	1	1	1	1	1	1	1	0	1	0	1	0	0	0	1	1	1	0	1	1	1	1	0	1	1	1	1	1	1	CC341	HapC	CDZ	103	100.875	113.625
	CC35	Sein Wine Yin	DAR	NA	NA	1	1	0	1	0	1	1	0	1	1	1	1	1	1	1	1	0	1	0	1	0	0	0	1	1	1	0	1	1	1	1	0	1	1	1	1	1	1	CC35	HapC	CDZ	93	95.75	94
	CC364	Pa Laung Kyar	Sagaing	23.21	94.3	1	1	0	1	0	1	1	0	1	1	1	1	1	1	1	1	0	1	0	1	0	0	0	1	1	1	0	1	1	1	1	0	1	1	1	1	1	1	CC364	HapC	CDZ	97	102.125	97.25
	CC370	Nga Gyin Swe	Sagaing	24.34	94.79	1	1	0	1	0	1	1	0	1	1	1	1	1	1	1	1	0	1	0	1	0	0	0	1	1	1	0	1	1	1	1	0	1	1	1	1	1	1	CC370	HapC	CDZ	110	108	101.875
	CC374	Ywet Thay Gyi	Mandalay	NA	NA	1	1	0	1	0	1	1	0	1	1	1	1	1	1	1	1	0	1	0	1	0	0	0	1	1	1	0	1	1	1	1	0	1	1	1	1	1	1	CC374	HapC	CDZ	102	103.5	101.625
	CC386	Ngwe Bya Gyi Kauk Hnyin Net	Sagaing	23.8	95.67	1	1	0	1	0	1	1	0	1	1	1	1	1	1	1	1	0	1	0	1	0	0	0	1	1	1	0	1	1	1	1	0	1	1	1	1	1	1	CC386	HapC	CDZ	103	102.75	103.75
	CC389	Lieual	NA	NA	NA	1	1	0	1	0	1	1	0	1	1	1	1	1	1	1	1	0	1	0	1	0	0	0	1	1	1	0	1	1	1	1	0	1	1	1	1	1	1	CC389	HapC	CDZ	105	102.375	104.857
	CC400	Byat Kauk Hnyin	Mandalay	NA	NA	1	1	0	1	0	1	1	0	1	1	1	1	1	1	1	1	0	1	0	1	0	0	0	1	1	1	0	1	1	1	1	0	1	1	1	1	1	1	CC400	HapC	CDZ	86	86.75	87
	CC475	Naw Che	Mandalay	19.75	96.2	1	1	0	1	0	1	1	0	1	1	1	1	1	1	1	1	0	1	0	1	0	0	0	1	1	1	0	1	1	1	1	0	1	1	1	1	1	1	CC475	HapC	CDZ	96	95.5	97.875
	CC493	Kauk Hnyin	Magway	20.18	94.87	1	1	0	1	0	1	1	0	1	1	1	1	1	1	1	1	0	1	0	1	0	0	0	1	1	1	0	1	1	1	1	0	1	1	1	1	1	1	CC493	HapC	CDZ	93	93.75	93.625
	CC494	Kauk Hnyin Hnit	DAR	NA	NA	1	1	0	1	0	1	1	0	1	1	1	1	1	1	1	1	0	1	0	1	0	0	0	1	1	1	0	1	1	1	1	0	1	1	1	1	1	1	CC494	HapC	CDZ	94	91.875	90.625
	CC516	Kauk Thwe Mee Shay	Magway	NA	NA	1	1	0	1	0	1	1	0	1	1	1	1	1	1	1	1	0	1	0	1	0	0	0	1	1	1	0	1	1	1	1	0	1	1	1	1	1	1	CC516	HapC	CDZ	112	109.125	110.75
	CC1	Paw San Hmwe	Yangon	NA	NA	1	1	0	1	0	1	1	0	1	1	1	1	1	1	1	1	0	1	0	1	0	0	0	0	0	1	0	1	1	1	1	0	1	1	1	1	1	1	CC1	HapC	DR	98	98.625	95.875
	CC192	Maung Pha Lo	Yangon	NA	NA	1	1	0	1	0	1	1	0	1	1	1	1	1	1	1	1	0	1	0	1	0	0	0	1	1	1	0	1	1	1	1	0	1	1	1	1	1	1	CC192	HapC	DR	106	104.875	104.625
	CC206	Pa Din Thu Ma	Yangon	NA	NA	1	1	0	1	0	1	1	0	1	1	1	1	1	1	1	1	0	1	0	1	0	0	0	1	1	1	0	1	1	1	1	0	1	1	1	1	1	1	CC206	HapC	DR	112	113.375	93.125
	CC333	Rakhaing Pho	Yangon	NA	NA	1	1	0	1	0	1	1	0	1	1	1	1	1	1	1	1	0	1	0	1	0	0	0	1	1	1	0	1	1	1	1	0	1	1	1	1	1	1	CC333	HapC	DR	102	104.5	104
	CC360	Nga Shink Thway	Yangon	NA	NA	1	1	0	1	0	1	1	0	1	1	1	1	1	1	1	1	0	1	0	1	0	0	0	1	1	1	0	1	1	1	1	0	1	1	1	1	1	1	CC360	HapC	DR	112	108.75	107.5
	CC421	Khao Note Tit Own	Yangon	NA	NA	1	1	0	1	0	1	1	0	1	1	1	1	1	1	1	1	0	1	0	1	0	0	0	1	1	1	0	1	1	1	1	0	1	1	1	1	1	1	CC421	HapC	DR	106	105.5	99.125
	CC515	Gwa	Yangon	NA	NA	1	1	0	1	0	1	1	0	1	1	1	1	1	1	1	1	0	1	0	1	0	0	0	1	1	1	0	1	1	1	1	0	1	1	1	1	1	1	CC515	HapC	DR	105	107.75	104
	CC126	Ywat Oat Kauk Hnyin	Tanintharyi	13.87	98.26	1	1	0	1	0	1	1	0	1	1	1	1	1	1	1	1	0	1	0	1	0	0	0	1	1	1	0	1	1	1	1	0	1	1	1	1	1	1	CC126	HapC	ECR	92	94.625	85.75
	CC417	Ck Khwa	Tanintharyi	13.87	98.26	1	1	0	1	0	1	1	0	1	1	1	1	1	1	1	1	0	1	0	1	0	0	0	1	1	1	0	1	1	1	1	0	1	1	1	1	1	1	CC417	HapC	ECR	100	NA	103
	CC444	Kauk Hnyin Me	Mon	16.22	97.7	1	1	0	1	0	1	1	0	1	1	1	1	1	1	1	1	0	1	0	1	0	0	0	1	1	1	0	1	1	1	1	0	1	1	1	1	1	1	CC444	HapC	ECR	100	98.75	98.875
	CC458	Kyun Shwe War	Tanintharyi	12.57	98.63	1	1	0	1	0	1	1	0	1	1	1	1	1	1	1	1	0	1	0	1	0	0	0	1	1	1	0	1	1	1	1	0	1	1	1	1	1	1	CC458	HapC	ECR	104	106.625	107
	CC483	Nagayar	Mon	NA	NA	1	1	0	1	0	1	1	0	1	1	1	1	1	1	1	1	0	1	0	1	0	0	0	1	1	1	0	1	1	1	1	0	1	1	1	1	1	1	CC483	HapC	ECR	103	104.125	103.75
	CC105	Khao Sai	Shan N	22.56	97.03	1	1	0	1	0	1	1	0	1	1	1	1	1	1	1	1	0	1	0	1	0	0	0	1	1	1	0	1	1	1	1	0	1	1	1	1	1	1	CC105	HapC	EMR	91	93.5	95.875
	CC116	Kauk Hnyin Net	Kayah	19.52	97.11	1	1	0	1	0	1	1	0	1	1	1	1	1	1	1	1	0	1	0	1	0	0	0	1	1	1	0	1	1	1	1	0	1	1	1	1	1	1	CC116	HapC	EMR	92	101.714	98.25
	CC144	Kauk Hnyin	Shan S	20.55	96.56	1	1	0	1	0	1	1	0	1	1	1	1	1	1	1	1	0	1	0	1	0	0	0	1	1	1	0	1	1	1	1	0	1	1	1	1	1	1	CC144	HapC	EMR	81	82.25	88
	CC147	Oat Kyai (B)	Shan S	20.63	96.57	1	1	0	1	0	1	1	0	1	1	1	1	1	1	1	1	0	1	0	1	0	0	0	1	1	1	0	1	1	1	1	0	1	1	1	1	1	1	CC147	HapC	EMR	88	92.5	91.125
	CC166	Khao Pyi Seng	Shan N	23.53	97.92	1	1	0	1	0	1	1	0	1	1	1	1	1	1	1	1	0	1	0	1	0	0	0	1	1	1	0	1	1	1	1	0	1	1	1	1	1	1	CC166	HapC	EMR	85	88.25	90.75
	CC193	Khao Kan	Shan S	20.93	97.56	1	1	0	1	0	1	1	0	1	1	1	1	1	1	1	1	0	1	0	1	0	0	0	1	1	1	0	1	1	1	1	0	1	1	1	1	1	1	CC193	HapC	EMR	98	95.25	99.625
	CC347	Khao Man Nain	Shan N	22.34	96.8	1	1	0	1	0	1	1	0	1	1	1	1	1	1	1	1	0	1	0	1	0	0	0	1	1	1	0	1	1	1	1	0	1	1	1	1	1	1	CC347	HapC	EMR	95	90	90.875
	CC371	Yat Sauk	Shan	20.81	97.18	1	1	0	1	0	1	1	0	1	1	1	1	1	1	1	1	0	1	0	1	0	0	0	1	1	1	0	1	1	1	1	0	1	1	1	1	1	1	CC371	HapC	EMR	101	99.125	98.875
	CC376	Mya Wut Yee	Kayin	NA	NA	1	1	0	1	0	1	1	0	1	1	1	1	1	1	1	1	0	1	0	1	0	0	0	1	1	1	0	1	1	1	1	0	1	1	1	1	1	1	CC376	HapC	EMR	101	98.75	102.625
	CC388	Be Tu Pha Yo	NA	NA	NA	1	1	0	1	0	1	1	0	1	1	1	1	1	1	1	1	0	1	0	1	0	0	0	1	1	1	0	1	1	1	1	0	1	1	1	1	1	1	CC388	HapC	EMR	94	96.75	93
	CC401	Khauk Nan Swan	Shan	NA	NA	1	1	0	1	0	1	1	0	1	1	1	1	1	1	1	1	0	1	0	1	0	0	0	1	1	1	0	1	1	1	1	0	1	1	1	1	1	1	CC401	HapC	EMR	93	94.2857	102.5
	CC437	Bote Taloke	NA	NA	NA	1	1	0	1	0	1	1	0	1	1	1	1	1	1	1	1	0	1	0	1	0	0	0	1	1	1	0	1	1	1	1	0	1	1	1	1	1	1	CC437	HapC	EMR	94	98.625	96
	CC450	Khao Li Pon	Shan	20.8	98.03	1	1	0	1	0	1	1	0	1	1	1	1	1	1	1	1	0	1	0	1	0	0	0	1	1	1	0	1	1	1	1	0	1	1	1	1	1	1	CC450	HapC	EMR	88	89.75	92
	CC46	Kauk Hnyin Me	Shan	22.34	96.8	1	1	0	1	0	1	1	0	1	1	1	1	1	1	1	1	0	1	0	1	0	0	0	1	1	1	0	1	1	1	1	0	1	1	1	1	1	1	CC46	HapC	EMR	92	93.125	95.5
	CC47	Kauk Hnyin	Shan S	NA	NA	1	1	0	1	0	1	1	0	1	1	1	1	1	1	1	1	0	1	0	1	0	0	0	1	1	1	0	1	1	1	1	0	1	1	1	1	1	1	CC47	HapC	EMR	82	79.375	84.75
	CC49	Yway	Shan S	NA	NA	1	1	0	1	0	1	1	0	1	1	1	1	1	1	1	1	0	1	0	1	0	0	0	1	1	1	0	1	1	1	1	0	1	1	1	1	1	1	CC49	HapC	EMR	83	91	98.125
	CC491	Khaw Pae Ni	Shan	NA	NA	1	1	0	1	0	1	1	0	1	1	1	1	1	1	1	1	0	1	0	1	0	0	0	1	1	1	0	1	1	1	1	0	1	1	1	1	1	1	CC491	HapC	EMR	103	104.25	99
	CC57	Khao San Gyi	Shan S	20.81	97.18	1	1	0	1	0	1	1	0	1	1	1	1	1	1	1	1	0	1	0	1	0	0	0	1	1	1	0	1	1	1	1	0	1	1	1	1	1	1	CC57	HapC	EMR	95	98.375	89.75
	CC58	Khao Note Kin	Shan S	NA	NA	1	1	0	1	0	1	1	0	1	1	1	1	1	1	1	1	0	1	0	1	0	0	0	1	1	1	0	1	1	1	1	0	1	1	1	1	1	1	CC58	HapC	EMR	95	97.875	98.125
	CC59	Sa Ka Lay	Shan S	NA	NA	1	1	0	1	0	1	1	0	1	1	1	1	1	1	1	1	0	1	0	1	0	0	0	1	1	1	0	1	1	1	1	0	1	1	1	1	1	1	CC59	HapC	EMR	96	95.25	96.875
	CC63	Khao Nyo	Shan S	NA	NA	1	1	0	1	0	1	1	0	1	1	1	1	1	1	1	1	0	1	0	1	0	0	0	1	1	1	0	1	1	1	1	0	1	1	1	1	1	1	CC63	HapC	EMR	84	85	87
	CC66	Khao Khan Pu	Shan S	20.93	97.56	1	1	0	1	0	1	1	0	1	1	1	1	1	1	1	1	0	1	0	1	0	0	0	1	1	1	0	1	1	1	1	0	1	1	1	1	1	1	CC66	HapC	EMR	99	98.5	93.375
	CC71	Khao Lan Kan	Shan	NA	NA	1	1	0	1	0	1	1	0	1	1	1	1	1	1	1	1	0	1	0	1	0	0	0	1	1	1	0	1	1	1	1	0	1	1	1	1	1	1	CC71	HapC	EMR	85	88.25	89.875
	CC75	Kauk Hnyin Saba	Shan N	22.34	96.8	1	1	0	1	0	1	1	0	1	1	1	1	1	1	1	1	0	1	0	1	0	0	0	1	1	1	0	1	1	1	1	0	1	1	1	1	1	1	CC75	HapC	EMR	94	94	100.833
	CC76	Kauk Hnyin Saba	Shan S	22.34	96.8	1	1	0	1	0	1	1	0	1	1	1	1	1	1	1	1	0	1	0	1	0	0	0	1	1	1	0	1	1	1	1	0	1	1	1	1	1	1	CC76	HapC	EMR	92	92.875	95
	CC83	Khao Khin Phut	Shan S	20.81	97.18	1	1	0	1	0	1	1	0	1	1	1	1	1	1	1	1	0	1	0	1	0	0	0	1	1	1	0	1	1	1	1	0	1	1	1	1	1	1	CC83	HapC	EMR	93	96.3333	92.875
	CC87	Saya Lay	Shan S	20.94	96.66	1	1	0	1	0	1	1	0	1	1	1	1	1	1	1	1	0	1	0	1	0	0	0	1	1	1	0	1	1	1	1	0	1	1	1	1	1	1	CC87	HapC	EMR	85	88.25	88.875
	CC92	Kauk Hnyin Me	Shan S	NA	NA	1	1	0	1	0	1	1	0	1	1	1	1	1	1	1	1	0	1	0	1	0	0	0	1	1	1	0	1	1	1	1	0	1	1	1	1	1	1	CC92	HapC	EMR	93	95	92.625
	CC95	Kauk Hnyin Me	Shan	20.81	97.18	1	1	0	1	0	1	1	0	1	1	1	1	1	1	1	1	0	1	0	1	0	0	0	1	1	1	0	1	1	1	1	0	1	1	1	1	1	1	CC95	HapC	EMR	92	93.4286	95.375
	CC98	Kauk Chein	Shan N	22.55	97.03	1	1	0	1	0	1	1	0	1	1	1	1	1	1	1	1	0	1	0	1	0	0	0	1	1	1	0	1	1	1	1	0	1	1	1	1	1	1	CC98	HapC	EMR	92	93.25	96.125
	CC378	Shwe Nan Gyi	NA	NA	NA	1	1	0	1	0	1	1	0	1	1	1	1	1	1	1	1	0	1	0	1	0	0	0	1	1	1	0	1	1	1	1	0	1	1	1	1	1	1	CC378	HapC	NA	101	98.625	99
	CC430	La Tha	NA	NA	NA	1	1	0	1	0	1	1	0	1	1	1	1	1	1	1	1	0	1	0	1	0	0	0	1	1	1	0	1	1	1	1	0	1	1	1	1	1	1	CC430	HapC	NA	99	100.25	99.5
	CC164	Bul Mashal	Kachin	27.42	97.38	1	1	0	1	0	1	1	0	1	1	1	1	1	1	1	1	0	1	0	1	0	0	0	1	1	1	0	1	1	1	1	0	1	1	1	1	1	1	CC164	HapC	NMR	88	87.5	86.375
	CC28	Phichenam	Kachin	27.42	97.38	1	1	0	1	0	1	1	0	1	1	1	1	1	1	1	1	0	1	0	1	0	0	0	1	1	1	0	1	1	1	1	0	1	1	1	1	1	1	CC28	HapC	NMR	101	99.25	95.25
	CC33	Naung Htu Phyu	Kachin	NA	NA	1	1	0	1	0	1	1	0	1	1	1	1	1	1	1	1	0	1	0	1	0	0	0	1	1	1	0	1	1	1	1	0	1	1	1	1	1	1	CC33	HapC	NMR	93	92	93.625
	CC375	Bamaw Pyan	Kachin	NA	NA	1	1	0	1	0	1	1	0	1	1	1	1	1	1	1	1	0	1	0	1	0	0	0	1	1	1	0	1	1	1	1	0	1	1	1	1	1	1	CC375	HapC	NMR	106	103.875	102.75
	CC382	Kywe Phyu Saw	Kachin	24.23	96.76	1	1	0	1	0	1	1	0	1	1	1	1	1	1	1	1	0	1	0	1	0	0	0	1	1	1	0	1	1	1	1	0	1	1	1	1	1	1	CC382	HapC	NMR	105	104.5	97.875
	CC442	Kauk Hnyin ( white)	Kachin	24.26	97.35	1	1	0	1	0	1	1	0	1	1	1	1	1	1	1	1	0	1	0	1	0	0	0	1	1	1	0	1	1	1	1	0	1	1	1	1	1	1	CC442	HapC	NMR	99	98.125	100.75
	CC512	War Phyu	Kachin	NA	NA	1	1	0	1	0	1	1	0	1	1	1	1	1	1	1	1	0	1	0	1	0	0	0	1	1	1	0	1	1	1	1	0	1	1	1	1	1	1	CC512	HapC	NMR	106	105.125	99.1667
	CC82	Kauk Hnyin Nga Cheik	Kachin	26.45	96.68	1	1	0	1	0	1	1	0	1	1	1	1	1	1	1	1	0	1	0	1	0	0	0	1	1	1	0	1	1	1	1	0	1	1	1	1	1	1	CC82	HapC	NMR	93	98.5	100
	CC85	Gwa To	Kachin	24.83	96.36	1	1	0	1	0	1	1	0	1	1	1	1	1	1	1	1	0	1	0	1	0	0	0	1	1	1	0	1	1	1	1	0	1	1	1	1	1	1	CC85	HapC	NMR	85	86.375	92.125
	CC3	Ant Baw	Rakhine	20.3	92.82	1	1	0	1	0	1	1	0	1	1	1	1	1	1	1	1	0	1	0	1	0	0	0	1	1	1	0	1	1	1	1	0	1	1	1	1	1	1	CC3	HapC	WCR	107	107.625	107.5
	CC377	Ani Pyu Lar	Rakhine	NA	NA	1	1	0	1	0	1	1	0	1	1	1	1	1	1	1	1	0	1	0	1	0	0	0	1	1	1	0	1	1	1	1	0	1	1	1	1	1	1	CC377	HapC	WCR	100	99.25	97.25
	CC406	Rakhaing Thu Ma	Rakhine	NA	NA	1	1	0	1	0	1	1	0	1	1	1	1	1	1	1	1	0	1	0	1	0	0	0	1	1	1	0	1	1	1	1	0	1	1	1	1	1	1	CC406	HapC	WCR	105	105.5	105.375
	CC123	Hwon Yin	Chin	22.74	93.58	1	1	0	1	0	1	1	0	1	1	1	1	1	1	1	1	0	1	0	1	0	0	0	1	1	1	0	1	1	1	1	0	1	1	1	1	1	1	CC123	HapC	WMR	73	80.25	83.5
	CC146	Sa Bong Thau	Chin	22.74	93.58	1	1	0	1	0	1	1	0	1	1	1	1	1	1	1	1	0	1	0	1	0	0	0	1	1	1	0	1	1	1	1	0	1	1	1	1	1	1	CC146	HapC	WMR	90	91.75	90.375
	CC153	Du Htung	Chin	NA	NA	1	1	0	1	0	1	1	0	1	1	1	1	1	1	1	1	0	1	0	1	0	0	0	1	1	1	0	1	1	1	1	0	1	1	1	1	1	1	CC153	HapC	WMR	93	93	94.75
	CC178	Fang (Mang buh)	Chin	22.93	93.67	1	1	0	1	0	1	1	0	1	1	1	1	1	1	1	1	0	1	0	1	0	0	0	1	1	1	0	1	1	1	1	0	1	1	1	1	1	1	CC178	HapC	WMR	86	92.5	91.25
	CC30	Thia Rall	Chin	NA	NA	1	1	0	1	0	1	1	0	1	1	1	1	1	1	1	1	0	1	0	1	0	0	0	1	1	1	0	1	1	1	1	0	1	1	1	1	1	1	CC30	HapC	WMR	92	94	94.375
	CC411	Gesma	Chin	NA	NA	1	1	0	1	0	1	1	0	1	1	1	1	1	1	1	1	0	1	0	1	0	0	0	1	1	1	0	1	1	1	1	0	1	1	1	1	1	1	CC411	HapC	WMR	106	102	103.625
	CC163	Kauk Hnyin Phyu	Sagaing	NA	NA	0	1	1	0	1	1	0	1	1	0	1	0	1	0	1	0	0	1	1	1	0	1	1	1	1	1	0	1	1	1	1	0	1	1	1	1	1	1	CC163	HapD	CDZ	99	103.25	96.625
	CC431	Sabanet	Magway	NA	NA	0	1	1	0	1	1	0	1	1	0	1	0	1	0	1	0	0	1	1	1	0	1	1	1	1	1	0	1	1	1	1	0	1	1	1	1	1	1	CC431	HapD	CDZ	93	92	91.125
	CC365	Khao Khaw La	Shan E	21.29	99.61	0	1	1	0	1	1	0	1	1	0	1	0	1	0	1	0	0	1	1	1	0	1	1	1	1	1	0	1	1	1	1	0	1	1	1	1	1	1	CC365	HapD	EMR	86	109.25	103.5
	CC445	Kauk Hnyin Nga Cheik	Shan N	22.66	97.32	0	1	1	0	1	1	0	1	1	0	1	0	1	0	1	0	0	1	1	1	0	1	1	1	1	1	0	1	1	1	1	0	1	1	1	1	1	1	CC445	HapD	EMR	90	93.375	91.5
	CC48	Khao Ann	Shan S	20.17	97.25	0	1	1	0	1	1	0	1	1	0	1	0	1	0	1	0	0	1	1	1	0	1	1	1	1	1	0	1	1	1	1	0	1	1	1	1	1	1	CC48	HapD	EMR	84	NA	95.875
	CC67	Ma Kaw La	Shan S	20.93	97.56	0	1	1	0	1	1	0	1	1	0	1	0	1	0	1	0	0	1	1	1	0	1	1	1	1	1	0	1	1	1	1	0	1	1	1	1	1	1	CC67	HapD	EMR	96	NA	97.625
	CC89	Bu Pa Yaung	Shan S	20.81	97.04	0	1	1	0	1	1	0	1	1	0	1	0	1	0	1	0	0	1	1	1	0	1	1	1	1	1	0	1	1	1	1	0	1	1	1	1	1	1	CC89	HapD	EMR	88	94.375	90.5
	CC346	Kyaw Khaw	Kachin	24.26	97.35	0	1	1	0	1	1	0	1	1	0	1	0	1	0	1	0	0	1	1	1	0	1	1	1	1	1	0	1	1	1	1	0	1	1	1	1	1	1	CC346	HapD	NMR	101	99.375	104.625
	CC17	Shwe Att	Magway	22.17	94.13	0	1	1	0	1	1	0	1	1	0	1	0	1	0	1	0	0	1	1	1	0	1	1	1	1	1	0	1	1	1	1	0	1	1	1	1	1	1	CC17	HapD	WCR	83	84.5	86.125
	CC23	Ni Ka Re San Pyu	Rakhine	NA	NA	0	1	1	0	1	1	0	1	1	0	1	0	1	0	1	0	0	1	1	1	0	1	1	1	1	1	0	1	1	1	1	0	1	1	1	1	1	1	CC23	HapD	WCR	95	95	104.875
	CC53	Biak Mang	Chin	22.7	93.46	0	1	1	0	1	1	0	1	1	0	1	0	1	0	1	0	0	1	1	1	0	1	1	1	1	1	0	1	1	1	1	0	1	1	1	1	1	1	CC53	HapD	WMR	94	98.625	99.625
	CC151	Lai Fang	Chin	22.77	93.57	0	1	1	0	1	1	0	1	1	0	1	0	1	0	1	0	0	1	1	1	0	1	1	1	1	1	0	1	1	1	1	0	1	1	1	1	1	1	CC151	HapD	WMR	87	88.625	90
	CC477	Matho	Chin	22.93	93.67	0	1	1	0	1	1	0	1	1	0	1	0	1	0	1	0	0	1	1	1	0	1	1	1	1	1	0	1	1	1	1	0	1	1	1	1	1	1	CC477	HapD	WMR	92	97	94.75
	CC231	Wet Si Pyu	Sagaing	22.61	95.7	0	1	0	1	0	1	0	1	1	0	1	0	1	0	1	1	0	1	0	1	0	1	0	1	1	1	0	1	1	1	1	0	1	1	1	1	1	1	CC231	HapE	CDZ	124	127.375	129.75
	CC8	Nar Tha Pu	Sagaing	23.25	94.3	0	1	0	1	0	1	0	1	1	0	1	0	1	0	1	1	0	1	0	1	0	1	0	1	1	1	0	1	1	1	1	0	1	1	1	1	1	1	CC8	HapE	CDZ	113	110.125	110.5
	CC355	Yoe Sein	Yangon	NA	NA	0	1	0	1	0	1	0	1	1	0	1	0	1	0	1	1	0	1	0	1	0	1	0	1	1	1	0	1	1	1	1	0	1	1	1	1	1	1	CC355	HapE	DR	131	131.75	132.75
	CC456	Bu Me Me Phwa-2	NA	NA	NA	0	1	0	1	0	1	0	1	1	0	1	0	1	0	1	1	0	1	0	1	0	1	0	1	1	1	0	1	1	1	1	0	1	1	1	1	1	1	CC456	HapE	EMR	106	NA	NA
	CC9	Naw Phee	Kayin	19.03	96.58	0	1	0	1	0	1	0	1	1	0	1	0	1	0	1	1	0	1	0	1	0	1	0	1	1	1	0	1	1	1	1	0	1	1	1	1	1	1	CC9	HapE	EMR	113	111.25	111.25
	CC26	Balu Swe	Kachin	24.82	96.34	0	1	0	1	0	1	0	1	1	0	1	0	1	0	1	1	0	1	0	1	0	1	0	1	1	1	0	1	1	1	1	0	1	1	1	1	1	1	CC26	HapE	NMR	100	98.25	97.875
	CC379	Mauk Kon Gyi Zein	Kachin	24.83	96.36	0	1	0	1	0	1	0	1	1	0	1	0	1	0	1	1	0	1	0	1	0	1	0	1	1	1	0	1	1	1	1	0	1	1	1	1	1	1	CC379	HapE	NMR	101	98.375	97.625
	CC426	Ton Jan	Kachin	26.45	96.68	0	1	0	1	0	1	0	1	1	0	1	0	1	0	1	1	0	1	0	1	0	1	0	1	1	1	0	1	1	1	1	0	1	1	1	1	1	1	CC426	HapE	NMR	96	101.25	104.143
	CC468	Kauk Hnyin	Kachin	25.62	97.6	0	1	0	1	0	1	0	1	1	0	1	0	1	0	1	1	0	1	0	1	0	1	0	1	1	1	0	1	1	1	1	0	1	1	1	1	1	1	CC468	HapE	NMR	101	102.429	104
	CC499	Chin Mee Shay	Chin	NA	NA	0	1	0	1	0	1	0	1	1	0	1	0	1	0	1	1	0	1	0	1	0	1	0	1	1	1	0	1	1	1	1	0	1	1	1	1	1	1	CC499	HapE	WMR	94	100.25	103.625
	CC94	Shwe War Yin	Yangon	NA	NA	0	1	1	0	1	1	0	1	1	0	1	0	1	0	1	0	0	1	1	1	0	1	1	1	1	1	0	1	1	1	1	1	1	1	1	1	1	1	CC94	HapF	DR	98	94.5	93.625
	CC142	Ku Taung Myo Tun	Mon	NA	NA	0	1	1	0	1	1	0	1	1	0	1	0	1	0	1	0	0	1	1	1	0	1	1	1	1	1	0	1	1	1	1	1	1	1	1	1	1	1	CC142	HapF	ECR	93	89.125	91.75
	CC130	Kauk Hla Te Thi	Kayin	22.7	93.46	0	1	1	0	1	1	0	1	1	0	1	0	1	0	1	0	0	1	1	1	0	1	1	1	1	1	0	1	1	1	1	1	1	1	1	1	1	1	CC130	HapF	EMR	89	92.6667	91.125
	CC139	Khauk Mwe Hnaung	Shan	22.34	96.8	0	1	1	0	1	1	0	1	1	0	1	0	1	0	1	0	0	1	1	1	0	1	1	1	1	1	0	1	1	1	1	1	1	1	1	1	1	1	CC139	HapF	EMR	83	83.625	83.5
	CC473	Khao Phar Phaint	Shan E	21.4	99.63	0	1	1	0	1	1	0	1	1	0	1	0	1	0	1	0	0	1	1	1	0	1	1	1	1	1	0	1	1	1	1	1	1	1	1	1	1	1	CC473	HapF	EMR	100	98.1429	99.5
	CC492	Taung Yoe Nga Cheik	Shan	NA	NA	0	1	1	0	1	1	0	1	1	0	1	0	1	0	1	0	0	1	1	1	0	1	1	1	1	1	0	1	1	1	1	1	1	1	1	1	1	1	CC492	HapF	EMR	93	92.375	90.75
	CC73	Khao Swos	Shan N	22.55	97.03	0	1	1	0	1	1	0	1	1	0	1	0	1	0	1	0	0	1	1	1	0	1	1	1	1	1	0	1	1	1	1	1	1	1	1	1	1	1	CC73	HapF	EMR	77	80.5714	84.125
	CC132	Mar Thu	Chin	22.94	93.68	0	1	1	0	1	1	0	1	1	0	1	0	1	0	1	0	0	1	1	1	0	1	1	1	1	1	0	1	1	1	1	1	1	1	1	1	1	1	CC132	HapF	NMR	88	87.5	88.25
	CC171	Taung O Nu (Ashay)	Chin	21.39	93.95	0	1	1	0	1	1	0	1	1	0	1	0	1	0	1	0	0	1	1	1	0	1	1	1	1	1	0	1	1	1	1	1	1	1	1	1	1	1	CC171	HapF	NMR	95	89.5	89.625
	CC100	Boke Thwin Phyu	Rakhine	20.37	93	0	1	1	0	1	1	0	1	1	0	1	0	1	0	1	0	0	1	1	1	0	1	1	1	1	1	0	1	1	1	1	1	1	1	1	1	1	1	CC100	HapF	WCR	83	80.125	82.5
	CC158	Kari Let Yone	Rakhine	20.28	92.85	0	1	1	0	1	1	0	1	1	0	1	0	1	0	1	0	0	1	1	1	0	1	1	1	1	1	0	1	1	1	1	1	1	1	1	1	1	1	CC158	HapF	WCR	89	90.375	91.375
	CC436	Let To Ri	Rakhine	20.52	92.74	0	1	1	0	1	1	0	1	1	0	1	0	1	0	1	0	0	1	1	1	0	1	1	1	1	1	0	1	1	1	1	1	1	1	1	1	1	1	CC436	HapF	WCR	92	88	92.25
	CC96	Arshawarli	Rakhine	20.84	92.37	0	1	1	0	1	1	0	1	1	0	1	0	1	0	1	0	0	1	1	1	0	1	1	1	1	1	0	1	1	1	1	1	1	1	1	1	1	1	CC96	HapF	WCR	88	89.25	90.5
	CC131	Bu Ei Law	Kayah	19.8	97.2	0	1	1	0	1	1	0	1	1	0	1	0	1	0	1	0	0	1	1	1	0	1	1	1	1	1	0	1	1	1	1	1	1	1	1	1	1	1	CC131	HapF	WMR	72	74.25	90.375
	CC38	Lung Ding Thau	Chin	22.94	93.68	0	1	1	0	1	1	0	1	1	0	1	0	1	0	1	0	0	1	1	1	0	1	1	1	1	1	0	1	1	1	1	1	1	1	1	1	1	1	CC38	HapF	WMR	78	NA	82.625
	CC68	San Senn	Chin	21.39	93.95	0	1	1	0	1	1	0	1	1	0	1	0	1	0	1	0	0	1	1	1	0	1	1	1	1	1	0	1	1	1	1	1	1	1	1	1	1	1	CC68	HapF	WMR	94	94	92.875
	CC12	Htaw Patt Sein	DAR	NA	NA	0	0	0	0	0	0	0	0	0	0	0	0	0	0	0	0	1	0	0	0	N	N	0	0	0	0	1	0	0	0	0	0	0	0	0	0	0	0	CC12	Unknown	CDZ	94	91.25	95.25
	CC145	Ant paw	Sagaing	23.03	95.32	1	1	0	1	0	1	1	0	1	1	1	1	1	1	N	1	0	1	0	1	0	0	0	1	1	1	0	1	1	1	1	0	1	1	1	1	1	1	CC145	Unknown	CDZ	82	87.75	87.875
	CC248	In Gyin (A)	Magway	NA	NA	0	0	0	0	0	0	0	0	0	0	0	0	0	0	0	0	1	0	0	0	N	0	0	0	0	0	1	0	0	0	0	0	0	0	0	0	0	0	CC248	Unknown	CDZ	105	107.429	105.875
	CC280	Kauk Hnyin	Magway	20.37	95.39	0	1	N	N	N	N	0	1	1	0	1	0	1	0	1	0	0	1	1	1	0	1	1	1	1	0	1	0	0	0	0	0	0	0	0	0	N	0	CC280	Unknown	CDZ	118	112.75	112.75
	CC304	Chan Nyeing	Mandalay	19.66	96.11	0	Y	0	0	W	W	0	R	R	0	R	0	R	0	Y	0	R	R	K	R	W	Y	Y	0	0	0	1	0	0	0	0	0	0	0	0	0	0	0	CC304	Unknown	CDZ	119	120.875	118.75
	CC308	Nga Pyar Gyi	Mandalay	20.44	96.14	0	0	0	0	0	0	0	0	0	0	0	0	0	0	0	0	1	0	0	0	N	0	0	0	0	0	1	0	0	0	0	0	0	0	0	0	0	0	CC308	Unknown	CDZ	121	118.5	122
	CC312	Kauk	Mandalay	21.73	96.13	0	0	0	0	0	0	0	0	0	0	R	0	0	0	0	0	1	0	0	0	1	0	0	0	0	0	1	0	0	0	0	0	0	0	0	0	0	0	CC312	Unknown	CDZ	113	125.625	123.875
	CC313	Saba Minn	Mandalay	21.43	95.66	0	1	1	0	1	1	0	1	1	0	1	0	1	0	1	0	0	1	1	1	0	1	1	0	N	1	0	1	1	1	1	0	1	1	1	1	1	1	CC313	Unknown	CDZ	113	109	108.75
	CC331	Duyabo	Mandalay	NA	NA	0	1	1	0	1	1	0	1	1	0	1	0	1	0	1	0	0	1	1	1	0	N	N	1	1	0	1	0	0	0	0	0	0	0	0	0	0	0	CC331	Unknown	CDZ	121	119.375	119.5
	CC422	Kyun Shwe War	DAR	NA	NA	1	1	0	1	0	1	1	0	1	1	1	1	1	1	1	1	0	1	0	1	0	0	0	N	N	1	0	1	1	1	1	0	1	1	1	1	1	1	CC422	Unknown	CDZ	104	103.75	102.25
	CC508	Taung Htate Pan	Sagaing	NA	NA	0	1	1	0	1	1	0	1	1	0	1	0	1	0	1	0	0	1	1	1	0	1	1	N	N	0	1	0	0	0	0	0	0	0	0	0	0	0	CC508	Unknown	CDZ	112	111.25	111
	CC513	Kauk Yin	Magway	21.74	94.11	0	0	0	0	0	0	0	0	0	0	0	0	0	0	0	0	1	0	0	0	1	0	N	0	0	0	1	0	0	0	0	0	0	0	0	0	0	0	CC513	Unknown	CDZ	113	120	116.375
	CC10	Na Bya Sann	Sagaing	24.34	94.79	0	1	1	0	1	1	0	1	1	0	1	0	1	0	1	0	0	1	1	1	0	1	1	0	N	1	0	1	1	1	1	0	1	1	1	1	1	1	CC10	Unknown	DR	100	96.25	96.5
	CC197	Pho Kaw Gyi	Yangon	NA	NA	0	1	1	0	1	1	0	N	N	0	1	0	1	0	1	0	0	1	1	1	0	1	1	1	1	0	1	0	0	0	0	0	0	0	0	0	0	0	CC197	Unknown	DR	121	123.125	119.875
	CC230	Thet Lat Nga Kyauk	Ayeyarwady	16.54	94.89	0	Y	0	0	W	W	0	R	R	0	R	0	R	0	Y	0	R	R	K	R	0	N	N	0	0	0	1	0	0	0	0	0	0	0	0	0	0	0	CC230	Unknown	DR	123	120.625	123.333
	CC316	Kyauk Yway (Thekone)	Bago	18.64	95.35	0	1	1	0	1	1	0	1	1	0	1	0	1	0	1	0	0	1	1	1	0	1	N	1	1	0	1	0	0	0	0	0	0	0	0	0	0	0	CC316	Unknown	DR	119	115.875	115.375
	CC321	Yar Pyae	NA	NA	NA	0	1	1	0	1	1	0	1	1	0	1	0	1	0	1	0	0	1	1	1	0	N	1	1	1	0	1	0	0	0	0	0	0	0	0	0	0	0	CC321	Unknown	DR	119	116.25	116.625
	CC509	Eka Ye Saba	Yangon	NA	NA	0	0	0	0	0	0	0	0	0	0	0	0	0	0	0	0	1	0	0	0	N	0	0	0	0	0	1	0	0	0	0	0	0	0	0	0	0	0	CC509	Unknown	DR	102	100.75	100.75
	CC204	Dawe Phyu	Mon	NA	NA	0	1	1	0	1	1	0	1	1	0	1	0	1	0	1	0	0	1	1	1	0	1	1	N	N	0	1	0	0	0	0	0	0	0	0	0	0	0	CC204	Unknown	ECR	113	115	114.25
	CC271	Thone Hnan Saba	Tanintharyi	13.87	98.26	0	0	0	0	0	0	0	0	0	0	0	0	0	0	0	0	1	0	0	0	N	0	0	0	0	0	1	0	0	0	0	0	0	0	0	0	0	0	CC271	Unknown	ECR	108	109.625	108.875
	CC373	Ly Mee	Tanintharyi	NA	NA	1	1	0	1	0	1	1	0	1	1	1	1	1	1	1	K	0	1	0	1	0	0	0	1	1	1	0	1	1	1	1	0	1	1	1	1	1	1	CC373	Unknown	ECR	105	100.625	98
	CC463	Ma Ma Lay Saba	Tanintharyi	13.87	98.26	1	1	0	1	0	1	1	0	1	1	1	1	1	1	1	1	0	1	0	1	0	0	0	1	1	1	0	1	1	1	1	0	R	1	1	1	1	1	CC463	Unknown	ECR	100	103	101.875
	CC167	Khao Ho Mon(China 249)	Shan S	24.09	98.07	1	1	0	1	0	1	N	0	1	N	N	N	N	N	N	1	0	1	N	N	0	0	0	N	N	N	0	1	1	N	1	N	N	1	1	N	N	N	CC167	Unknown	EMR	72	73	73.125
	CC22	Khao Phar	Shan	19.86	97	1	1	0	1	0	1	1	0	1	1	1	1	1	1	1	1	0	1	0	1	0	0	0	0	N	1	0	1	1	1	1	0	1	1	1	1	1	1	CC22	Unknown	EMR	100	101.25	100.5
	CC242	Kaoh Saing	Shan E	NA	NA	1	1	0	1	0	1	1	0	1	1	1	1	1	1	1	1	0	1	0	1	0	0	0	N	N	1	0	1	1	1	1	0	1	1	1	1	1	1	CC242	Unknown	EMR	111	109.5	111.5
	CC485	Khao Mit Nwe( Khao Per Won)	Shan E	21.4	99.63	1	1	0	1	0	1	1	0	1	1	1	1	1	1	1	1	0	1	0	1	0	0	0	N	N	1	0	1	1	1	1	0	1	1	1	1	1	1	CC485	Unknown	EMR	78	79.625	83
	CC61	Ywe	Shan S	NA	NA	1	1	0	1	0	1	1	0	1	1	1	1	1	1	1	1	0	1	0	1	0	0	0	1	1	Y	0	1	1	1	1	0	1	1	1	1	1	1	CC61	Unknown	EMR	85	86.5	90.5
	CC99	Khao Sung Hung Yao	Shan S	20.17	97.25	1	1	0	1	0	1	1	0	1	1	1	1	1	1	1	1	0	1	0	1	0	0	0	N	N	1	0	1	1	1	1	0	1	1	1	1	1	1	CC99	Unknown	EMR	93	94.125	91
	CC125	China 29	Kachin	24.26	97.35	0	1	1	0	1	1	0	1	1	0	1	0	1	0	1	0	0	1	1	1	0	N	1	1	1	1	0	1	1	1	1	1	1	1	1	1	1	1	CC125	Unknown	NMR	86	87.75	88.125
	CC14	Kauk Yin Phyu	Kachin	24.23	96.76	1	1	0	1	0	1	1	0	1	1	1	1	1	1	1	1	0	1	0	1	N	0	0	1	1	1	0	1	1	1	1	0	1	1	1	1	1	1	CC14	Unknown	NMR	93	91.25	93.125
	CC367	Sein Ti Saba	Kachin	24.23	96.76	0	Y	0	0	W	W	0	1	1	0	R	0	R	0	Y	0	0	R	K	R	W	Y	Y	0	N	Y	1	W	R	0	Y	0	R	Y	S	M	K	1	CC367	Unknown	NMR	104	103.125	100
	CC383	Khat Cho-2	Kachin	25.53	97.34	1	1	0	1	0	1	1	0	1	1	1	1	1	1	1	1	0	1	0	1	0	0	0	N	N	1	0	1	1	1	1	0	1	1	1	1	1	1	CC383	Unknown	NMR	106	109.75	107.875
	CC484	Hauk Pee Sai	Kachin	26.4	96.71	0	0	0	0	0	0	0	0	0	0	0	0	0	0	0	0	1	0	0	0	N	0	0	0	0	0	1	0	0	0	0	0	0	0	0	0	0	0	CC484	Unknown	NMR	101	102.625	99.625
	CC435	Phyine Zin Ni	Rakhine	20.88	92.44	0	0	0	0	0	0	0	0	0	0	0	0	0	0	0	0	1	0	0	0	N	0	0	0	0	0	1	0	0	0	0	0	0	0	0	0	0	0	CC435	Unknown	WCR	106	118.286	118.833
	CC172	Sae Ti Eine	Rakhine	18.48	94.33	0	0	0	0	0	0	0	0	0	0	0	0	0	0	0	0	1	0	0	0	N	0	0	0	0	0	1	0	0	0	0	0	0	0	0	0	0	0	CC172	Unknown	WMR	88	84.375	90
	CC289	Mang Nuai Thau	Chin	22.77	93.57	0	0	0	0	0	0	0	0	0	0	0	0	0	0	0	0	1	0	0	0	N	0	0	0	0	0	1	0	0	0	0	0	0	0	0	0	0	0	CC289	Unknown	WMR	122	124.375	124.625
	CC36	Duh Thim	Chin	NA	NA	1	1	0	1	0	1	1	0	1	1	1	1	1	1	1	1	0	1	0	1	0	0	0	1	1	1	0	1	1	1	1	0	1	1	1	1	1	1	CC36	Unknown	WMR	92	91.625	96.625
	CC56	Cal Thau	Chin	NA	NA	1	1	0	1	0	1	1	0	1	1	1	1	1	1	1	1	0	1	0	1	0	0	0	N	0	1	0	1	1	1	1	0	1	1	1	1	1	1	CC56	Unknown	WMR	98	97.375	101.375
[truncated: 1 more columns]

## Sheet: TableS10
	Supplemental Table 10. High-scoring Segment Pair (HSP) found in BLASTp analysis between the Class-B genes as queries and known genes related to days to heading as subjects.
	Query id	Gene symbol	Subject id	Description	Identity (%)	Alignment length	Mismatches	Gap opens	Query start	Query end	Subject start	Subject end	E-value a	Bit score
	Os03t0754900-01	OsWD40-93	Os02t0771100-01	PPS	25	132	81	6	117	246	504	619	0.002	32.7
			Os02t0771100-02	PPS	25	132	81	6	117	246	423	538	0.004	32
			Os02t0771100-03	PPS	25	132	81	6	117	246	504	619	0.002	32.7
			Os03t0669200-01	RGB1	23.853	109	65	2	142	245	221	316	5.92e-05	37.4
			Os03t0669200-01	RGB1	33.333	39	26	0	126	164	248	286	0.002	32.3
			Os03t0725400-01	OsWD40-86	24.603	126	80	2	121	246	107	217	2.6e-09	50.4
			Os03t0725400-01	OsWD40-86	26.562	128	74	5	126	246	18	132	1.96e-08	47.8
			Os03t0725400-01	OsWD40-86	26.549	113	74	3	135	246	70	174	3.8e-05	37.7
			Os03t0725400-02	OsWD40-86	24.603	126	80	2	121	246	107	217	2.6e-09	50.4
			Os03t0725400-02	OsWD40-86	26.562	128	74	5	126	246	18	132	1.96e-08	47.8
			Os03t0725400-02	OsWD40-86	26.549	113	74	3	135	246	70	174	3.8e-05	37.7
			Os03t0725400-03	OsWD40-86	24.603	126	80	2	121	246	107	217	2.6e-09	50.4
			Os03t0725400-03	OsWD40-86	26.562	128	74	5	126	246	18	132	1.96e-08	47.8
			Os03t0725400-03	OsWD40-86	26.549	113	74	3	135	246	70	174	3.8e-05	37.7
	Os03t0754900-02	OsWD40-93	Os02t0771100-01	PPS	22.727	176	116	10	169	337	459	621	0.004	32.7
			Os02t0771100-01	PPS	23.571	140	89	6	117	254	504	627	0.007	32
			Os02t0771100-02	PPS	20.553	253	145	12	128	337	301	540	0.005	32.7
			Os02t0771100-03	PPS	22.727	176	116	10	169	337	459	621	0.004	32.7
			Os02t0771100-03	PPS	23.571	140	89	6	117	254	504	627	0.007	32
			Os03t0669200-01	RGB1	25.301	166	100	4	142	298	221	371	3.57e-09	52
			Os03t0669200-01	RGB1	21.222	311	186	10	129	430	111	371	7.99e-08	47.8
			Os03t0669200-01	RGB1	33.333	39	26	0	126	164	248	286	0.004	33.1
			Os03t0725400-01	OsWD40-86	24.765	319	214	9	123	432	15	316	1.59e-31	117
			Os03t0725400-02	OsWD40-86	24.765	319	214	9	123	432	15	316	1.59e-31	117
			Os03t0725400-03	OsWD40-86	24.765	319	214	9	123	432	15	316	1.59e-31	117
	Os03t0755000-01		Os02t0527600-01	CTR2	29.352	293	194	8	227	511	477	764	5.82e-28	114
			Os03t0793500-01	HD16	29.609	179	107	9	244	407	131	305	0.000339	37.7
			Os03t0793500-02	HD16	29.609	179	107	9	244	407	131	305	0.000339	37.7
			Os05t0530500-01	OSK1	30.258	271	163	6	256	514	9	265	1.11e-26	105
			Os05t0530500-02	OSK1	30.147	272	164	6	256	515	9	266	4.41e-26	106
			Os08t0484600-01	OSK4	31.343	268	158	6	261	516	17	270	2.12e-26	107
	Os03t0756200-01		Os02t0527600-01	CTR2	33.333	213	133	6	776	982	518	727	8.75e-28	114
			Os05t0530500-01	OSK1	27.228	202	135	6	768	964	12	206	6.8e-16	73.9
			Os05t0530500-02	OSK1	27.228	202	135	6	768	964	12	206	2e-15	73.9
			Os08t0484600-01	OSK4	28.431	204	134	6	766	964	13	209	3.57e-16	76.3
	Os03t0757100-00		Os04t0206700-01	UGT74J1	30.204	490	262	18	7	464	42	483	1.16e-46	162
			Os04t0206700-02	UGT74J1	30.204	490	262	18	7	464	22	463	7.11e-47	163
	Os03t0757200-01		Os04t0206700-01	UGT74J1	31.95	482	256	21	5	454	42	483	6.85e-47	163
			Os04t0206700-02	UGT74J1	31.95	482	256	21	5	454	22	463	5.86e-47	163
	Os03t0757500-01	GSA1	Os04t0206700-01	UGT74J1	30.932	472	267	17	12	452	42	485	1.77e-55	186
			Os04t0206700-02	UGT74J1	30.932	472	267	17	12	452	22	465	1.11e-55	186
	Os03t0757600-01		Os04t0206700-01	UGT74J1	30.769	468	268	14	8	443	42	485	1.02e-58	194
			Os04t0206700-02	UGT74J1	30.769	468	268	14	8	443	22	465	7.59e-59	194
	Os03t0757600-02		Os04t0206700-01	UGT74J1	35.039	254	145	4	42	279	236	485	2.03e-49	164
			Os04t0206700-02	UGT74J1	35.039	254	145	4	42	279	216	465	1.93e-49	164
	a HSP hits with e-value
